# Supplementary material for: Pollen from multiple sunflower cultivars and species reduces a common bumblebee gut pathogen
Source: R Soc Open Sci. 2019 Apr 3;6(4):190279. doi: 10.1098/rsos.190279 (PMC6502360; doi:10.1098/rsos.190279)
Supplement: Sunflower experiment script [file rsos190279supp2.r]

##############################################################################################################
# Pollen from multiple sunflower cultivars and species reduces a common bumble bee gut pathogen 

# George M. LoCascio1*, Luis Aguirre2, Rebecca Irwin3, and Lynn S. Adler2

# 1 Department of Environmental Conservation, University of Massachusetts, Amherst, MA 01003, USA 
# 2 Department of Biology, University of Massachusetts, Amherst, MA 01003, USA
# 3 Department of Applied Ecology, North Carolina State University, Raleigh, NC 27695, USA

# * corresponding author: glocascio@umass.edu, ph 617-372-6384, fax 413-545-3243
##############################################################################################################

rm(list=ls()) #clear memory

setwd('') # call data
sun <- read.csv('Sflower1.csv') # call spread sheet in with only living until the end bees, no mortality check here
sun1 <- na.omit(sun) # omit all of the bees that have missing data, e.g. bee mass (wings), or someother thing


summary(sun1) 
head(sun1) 
str(sun1)  
xtabs(~Treatment, data = sun1)


# Packages
library(plyr) 
library(lattice)
library(psych) 
library(car) 
library(AER) 
library(MASS) 
library(lme4)
library(ggplot2)
library(cowplot)
library(lsmeans) 
library(doBy)
library(pscl) 


par(mfrow=c(1,1)) # to make it one plot view 
#### moving the groups around to match them up in a way that I want them
###########################################################################
# Releveling all data to set the treaments up to how I what them compared #
##########################################################################
## relevel so (G) Buckwheat negative control is the reference group ###
## putting them in order after that
## Releveled so the two solidagos are last 

### relevel solidago yellow to be last 
sun1$Treatment <- relevel(sun1$Treatment, ref="B")
### relevel solidago orange to be second to last and so on
sun1$Treatment <- relevel(sun1$Treatment, ref="A")
sun1$Treatment <- relevel(sun1$Treatment, ref="Q")
sun1$Treatment <- relevel(sun1$Treatment, ref="K")
sun1$Treatment <- relevel(sun1$Treatment, ref="R")
sun1$Treatment <- relevel(sun1$Treatment, ref="P")
sun1$Treatment <- relevel(sun1$Treatment, ref="O")
sun1$Treatment <- relevel(sun1$Treatment, ref="N")
sun1$Treatment <- relevel(sun1$Treatment, ref="M")
sun1$Treatment <- relevel(sun1$Treatment, ref="L")
sun1$Treatment <- relevel(sun1$Treatment, ref="J")
sun1$Treatment <- relevel(sun1$Treatment, ref="I")
sun1$Treatment <- relevel(sun1$Treatment, ref="H")
sun1$Treatment <- relevel(sun1$Treatment, ref="E")
sun1$Treatment <- relevel(sun1$Treatment, ref="D")
sun1$Treatment <- relevel(sun1$Treatment, ref="C")
sun1$Treatment <- relevel(sun1$Treatment, ref="F") # H. annuus China, positive control
sun1$Treatment <- relevel(sun1$Treatment, ref="S") # wildflower negative control
### relevel G as reference group ### to be first
sun1$Treatment <- relevel(sun1$Treatment, ref="G") # buckwheat, major negative control

################################################################
### rename the treatments from their call letters A-S, to species/taxa names
################################################################
levels(sun1$Treatment)[levels(sun1$Treatment)=="G"] <- "Buckwheat"
levels(sun1$Treatment)[levels(sun1$Treatment)=="A"] <- "Solidago (Yellow)"
levels(sun1$Treatment)[levels(sun1$Treatment)=="B"] <- "Solidago (Orange)"
levels(sun1$Treatment)[levels(sun1$Treatment)=="C"] <- "H. annuus, Black Oil Seed"
levels(sun1$Treatment)[levels(sun1$Treatment)=="D"] <- "H. annuus, Cobalt II (Yellow)"
levels(sun1$Treatment)[levels(sun1$Treatment)=="E"] <- "H. annuus, Cobalt II (Orange)"
levels(sun1$Treatment)[levels(sun1$Treatment)=="F"] <- "H. annuus, China"
levels(sun1$Treatment)[levels(sun1$Treatment)=="H"] <- "H. annuus, Germany"
levels(sun1$Treatment)[levels(sun1$Treatment)=="I"] <- "H. annuus, wild CA"
levels(sun1$Treatment)[levels(sun1$Treatment)=="J"] <- "H. annuus, Dwarf"
levels(sun1$Treatment)[levels(sun1$Treatment)=="K"] <- "H. argophyllus"
levels(sun1$Treatment)[levels(sun1$Treatment)=="L"] <- "H. annuus, Black Oil Seed (HC)"
levels(sun1$Treatment)[levels(sun1$Treatment)=="M"] <- "H. annuus, wild. CA (HC)"
levels(sun1$Treatment)[levels(sun1$Treatment)=="N"] <- "H. annuus, wild TX"
levels(sun1$Treatment)[levels(sun1$Treatment)=="O"] <- "H. annuus, wild ND"
levels(sun1$Treatment)[levels(sun1$Treatment)=="P"] <- "H. annuus, white"
levels(sun1$Treatment)[levels(sun1$Treatment)=="Q"] <- "H. petiolaris"
levels(sun1$Treatment)[levels(sun1$Treatment)=="R"] <- "H. annuus, Germany (HC)"
levels(sun1$Treatment)[levels(sun1$Treatment)=="S"] <- "Wildflower Mix"

############# Data Visualsation  ###########

### Plotting each treatment in boxplots
#### Trying to turn the group labels! 45 degrees

### Plotting each treatment in boxplots
par(mfrow=c(1,1))
plot(Count~Treatment, data=sun1, ylab='Crithidia Counts', xlab="") # just treatments box plots
plot(Count~Treatment + Colony + Wings + Inoc.Date, data=sun1, ylab='Crithidia Counts', xlab="") # a look at treatment, colony, Inoc date, and wings 
#
par(mfrow=c(1,1))
par(mar = c(7, 4, 2, 2) + 1.5)
#
plot(Count~Treatment, data=sun1, xaxt="n",main="",
     ylab='Parasite Counts per 0.02µl', cex.lab=1.5,xlab="", col=c("blue","black","orange","gray47",
                                                                   "gray47","white","white","white","white","white","white",
                                                                   "gray80","gray80","gray80","gray80","gray80","gray80","gray80","gray80"))

# blue is buckwheat, black in wildflower mix, 
# gray47 is solidago 1 and 2, white is honey bee collected, gray 80 is hand collected 

### This brings labels back and makes them spaced out and 45 degree angles
### I don't really undertand all the commands, I messed with them all though
text(1:19, par("usr")[3]-3, labels=lablist, adj=c(1,0),srt=35, pos=2, xpd=TRUE,seq(0.01,end_point,by=1), cex=1.15)

lablist <- c("Buckwheat","Wildflower Mix","H. annuus, China","H. annuus, Black Oil Seed",
             "H. annuus, Cobalt II (Yellow)","H. annuus, Cobalt II (Orange)", "H. annuus, Germnay","H. annuus, wild CA","H. annuus, Dwarf","H. annuus, Black Oil Seed",
             "H. annuus, wild CA","H. annuus, wild TX","H. annuus, wild ND ", "H. annuus, white","H. annuus, Germany (HC)","H. argophyllus","H. petiolaris","Solidago (Yellow)","Solidago (Orange)") 

end_point <- 0.5 + nrow(sun)+nrow(sun)


##############################################################
############################ Testing assumptions ############
#############################################################
# Outliers?

# histogram 
hist(sun1$Count, breaks="FD", data=sun1)
# for sure, right skew with counts
## outliers with ID number
scatterplot(Count~Treatment, data=sun1)

dotplot(Count~Treatment, data=sun1)

## colliniarity?

#for pairs.panels
look <- c("Count", "Treatment", "Colony", "Wings", "Inoc.Date")
pairs.panels(sun1[,look], scale= TRUE, method="spearman")
## looking at just colony and inoc.date
look2 <- c("Count", "Colony",  "Inoc.Date")
pairs.panels(sun1[,look2], scale= TRUE, method="spearman") 

#####################################################################################
#### Over dispersion test ###########################################################
#####################################################################################
# thinking that the variance is larger then the mean

poism1 <- glm(Count ~ Treatment + Colony + Wings + Inoc.Date, data=sun1,family="poisson")
poism1
summary(poism1)
# with fixed effects
dispersiontest(poism1) ## linear specification (in terms of dispersion)
dispersiontest(poism1,trafo = 1) ## linear specification (in terms of alpha)

##############################################################
############## Negative binomial Models  ###########
#############################################################

sun.modnb <- glmer.nb(Count ~ Treatment + (1|Colony) + (1|Inoc.Date) + Wings, data=sun1)  
sun.modnotreat <-glmer.nb(Count ~ 1 + (1|Colony) + (1|Inoc.Date) + Wings, data=sun1) 

anova(sun.modnotreat,sun.modnb,test="LRT") #comparing the models
anova(sun.modnb)
Anova(sun.modnb)

summary(sun.modnb)
summary(sun.modnotreat)

t.test(sun.modnotreat,sun.modnb)
## treatment effect comparing without covariates 
sun <- glm.nb(Count ~ Treatment, data=sun1) #model with just treatment
sun.notreat <- glm.nb(Count ~ 1, data=sun1) #without treatment
anova(sun.notreat,sun,test = "Chisq") #comparing the models

################

sun.modnb
Anova(sun.modnb) 
anova(sun.modnb)
summary(sun.modnb)
#
drop1(sun.modnb, test = "Chisq") # Evan did this. 
# this expresses in a way if the model without that term is "significantly" different 
# single term deletions
# from the model with that term. 
# form me, all the fixed terms are significant in the model
# it doesn't look at random affects


#######looking at wings and crithidia counts

wings <- glmer.nb(Count ~ Wings + (1|Colony) + (1|Inoc.Date), data=sun1)  
nowings <-glmer.nb(Count ~ 1 + (1|Colony) + (1|Inoc.Date), data=sun1)
anova(wings,nowings,test="LRT")
summary(wings)
anova(wings)
Anova(wings)

###################
## Plotting the model residuals 
par(mfrow=c(2,2))
clr <- adjustcolor(3,0.3)
plot(resid(sun.modnb), main="Model residuals", pch=16, col=clr) 
abline(h=0,lwd=2)
qqnorm(resid(sun.modnb),main="Model residuals", pch=16, col=clr) 
qqline(resid(sun.modnb), lwd=2)

## Can compare the three models residuals

clrm7 <- adjustcolor(3,0.3)
plot(resid(m7), main="Model residuals", pch=16, col=clr) 
abline(h=0,lwd=2)
qqnorm(resid(m7),main="Model residuals", pch=16, col=clr) 
qqline(resid(m7), lwd=2)
##
clrm7a <- adjustcolor(3,0.3)
plot(resid(m7a), main="Model residuals", pch=16, col=clr) 
abline(h=0,lwd=2)
qqnorm(resid(m7a),main="Model residuals", pch=16, col=clr) 
qqline(resid(m7a), lwd=2)

# looks good! def on the q-q plot
par(mfrow=c(2,2))
plot(sun.modnb)

###########################################
##### Visualizing the model #######
###########################################
par(mfrow=c(1,1))
###########################################
mymeans16<-lsmeans(sun.modnb, effect="Treatment", type="link")
mymeans.complex16<-lsmeans(sun.modnb, ~Treatment)
plot(mymeans.complex16)
mymeans.complex16
################################
Contrasts.complex16<- contrast(mymeans.complex16, "pairwise")
Contrasts.complex16
################################
mymeans.countscale16<-lsmeans(sun.modnb, ~Treatment, type = "response")
contrast(mymeans.countscale16)
mymeans.countscale16
means.and.contrasts16<-lsmeans(sun.modnb, pairwise~Treatment)
str(means.and.contrasts16)
#################################
means.and.contrasts16$lsmeans
plot(means.and.contrasts16$lsmeans)
means.and.contrasts16$contrasts
################################
means.to.plot16<-as.data.frame(summary(mymeans.complex16))
means.to.plot16$expmean16<- exp(means.to.plot16$lsmean)
means.to.plot16$tfupper16<-exp(means.to.plot16$lsmean + means.to.plot16$SE)
means.to.plot16$tlower16<-exp(means.to.plot16$lsmean - means.to.plot16$SE)
means.yes.vs.no16<-lsmeans(sun.modnb, pairwise~Treatment) 
means.yes.vs.no16
###################################################################################
# original set up ###
# The color blind palette with black:
my_y_title <- expression(paste(italic("Crithidia "), "cell count per 0.02µl")) 

cbPalette2 <- c("#CC79A7","#F0E442","#D55E00","#999999","#999999","#999999","#999999","#999999","#999999",
                "#0072B2","#0072B2","#0072B2","#0072B2","#0072B2","#0072B2","#0072B2","#0072B2","#009E73","#009E73")
#########################################################################
############### Bar plot ##############################################
########################################################################
p16a<- ggplot(means.to.plot16,
              aes(x=Treatment )) + # used an object to make the colors I wanted in "fill"
  geom_bar(colour="black", fill=cbPalette2 ,position=position_dodge(), width=.5, 
           stat="identity",aes(x=Treatment, y = expmean16)) +
  geom_errorbar(aes(y = expmean16, ymin = tlower16, ymax = tfupper16), 
                width=.3,size=.50, colour="black", linetype=1) + # this give sthe commands to make the errorbars wider or less bold 
  scale_y_continuous(expand = c(0,0)) + # makes the bars go to the bottom and not look like shit
  theme_classic() +
  theme(panel.grid = element_blank(), panel.border = element_blank()) +# gets rid of the gridlines and gray background
  theme(legend.position="none") + # gets rid of the legend
  theme(axis.text.x = element_text(face="plain", size=20,angle=30,vjust=0.99, hjust=.99,colour="black"), #this angles the treatments on X axis
        axis.text.y = element_text(face="plain",size=20,angle=0,vjust=0.00, hjust=.00,colour="black")) + #this keeps the numbers from being angled on the Y axis
  ggtitle(" ") + # this is the main title 
  theme(plot.title = element_text(hjust = 0.5, size=25)) + # this centers the main title 
  ylab(my_y_title) + # labels the y axis
  theme(axis.title=element_text(size=20,face="bold")) #this makes the labels Crithidia and Treatment dif size and bold etc

p16a

#############################################################################################
######### A look at mortlity ######################
############################################################################################
setwd('')
death <- read.csv('Death_by_Sflower.csv', header=TRUE)
str(death)

library(survminer)
library(coxme) 
library(survival)
library(dplyr) 
library(ggplot2)
library(cowplot)

death$Death.before.dissect[death$Death.before.dissect['1']]
numbersdied <- death[death$Death.before.dissect %in% c("1"),]
numbersdied
numbersnodied <- death[death$Death.before.dissect %in% c("0"),]
numbersnodied

if(!require(devtools)) install.packages("devtools")
devtools::install_github("kassambara/survminer", build_vignettes = FALSE)

# FYI
# Surv(): Creates a survival object.
# survfit(): Fits a survival curve using either a formula, of from a previously fitted Cox model.
# coxph(): Fits a Cox proportional hazards regression model.
# survdiff(): Tests for differences in survival between two groups using a log-rank / Mantel-Haenszel test.

### relevel survival data
death$Treatment <- relevel(death$Treatment, ref="B")
death$Treatment <- relevel(death$Treatment, ref="A")
death$Treatment <- relevel(death$Treatment, ref="Q")
death$Treatment <- relevel(death$Treatment, ref="K")
death$Treatment <- relevel(death$Treatment, ref="R")
death$Treatment <- relevel(death$Treatment, ref="P")
death$Treatment <- relevel(death$Treatment, ref="O")
death$Treatment <- relevel(death$Treatment, ref="N")
death$Treatment <- relevel(death$Treatment, ref="M")
death$Treatment <- relevel(death$Treatment, ref="L")
death$Treatment <- relevel(death$Treatment, ref="J")
death$Treatment <- relevel(death$Treatment, ref="I")
death$Treatment <- relevel(death$Treatment, ref="H")
death$Treatment <- relevel(death$Treatment, ref="E")
death$Treatment <- relevel(death$Treatment, ref="D")
death$Treatment <- relevel(death$Treatment, ref="C")
death$Treatment <- relevel(death$Treatment, ref="F")
death$Treatment <- relevel(death$Treatment, ref="S")
### relevel G as reference group ### to be first
death$Treatment <- relevel(death$Treatment, ref="G")


#################################################
#### Let's set up the data the way we want it####
View(death)
head(death)
attach(death)
Time.to.death
time<-Time.to.death
Death.before.dissect
event<-Death.before.dissect
X<-Treatment

X<-as.factor(X)
is.factor(X)
time<-as.numeric(paste(time))
is.numeric(time)
#######
death$Time.to.death[death$Time.to.death==0] <- 7 # if there was a dead bee in day 7 (disect day) we made it be day 6 instead of day 7
# 7 was 6 in the analysis before
coxme.notreat <- coxme(Surv(Time.to.death,Death.before.dissect) ~ (1|Colony) + (1|Inoc.Date) + Wings, data=death)
coxme <- coxme(Surv(Time.to.death,Death.before.dissect) ~ Treatment + (1|Colony) + (1|Inoc.Date) + Wings, data=death)
summary(coxme) # This is the table to compare with buckwheat survival (can change ref type tho)
summary(coxme.notreat)
?summary.survfit
anova(coxme.notreat,coxme, test = "Chisq")
## or this without colony and wings
notreat <- coxme(Surv(Time.to.death,Death.before.dissect) ~ (1|Inoc.Date) + Wings , data=death)
treat <- coxme(Surv(Time.to.death,Death.before.dissect) ~ Treatment + (1|Inoc.Date) + Wings, data=death)
anova(notreat, treat,test = "Chisq")
summary(treat)
summary(notreat)
## wings as predictor
# I donlt think I can do this because we don't have wing sizes from teh dead bees
notreat <- coxme(Surv(Time.to.death,Death.before.dissect) ~ (1|Inoc.Date) + (1|Colony), data=death)
treat <- coxme(Surv(Time.to.death,Death.before.dissect) ~ Wings + (1|Inoc.Date) + (1|Colony), data=death)
anova(notreat, treat,test = "Chisq")
#### Visualizing ####
suobject <- Surv(death$Time.to.death,death$Death.before.dissect) # Luis liked it this way better than what Evan had
kmsurvival1 <- survfit(suobject ~ death$Treatment)
summary(kmsurvival1)
# this plot works and its better then before !
ggsurvplot(kmsurvival1, ylim = c(0.55, 1.02),xlab = "Time (d)", ylab = "Survival Probability", data=death)


###################################################################################
########## Species comparison ##############
################################################################
setwd('')
sun <- read.csv('Sflower1.csv')
sun1 <- na.omit(sun)
###### making a new column and labelling by genus for Helianthus annuus and then species for the rest 
sun1$Plant <- NA
sun1$Plant[sun1$Treatment=="S"]<-"Wildflower Mix"
sun1$Plant[sun1$Treatment=="G"]<-"Buckwheat"

sun1$Plant[sun1$Treatment=="F"]<-"H. annuus"
sun1$Plant[sun1$Treatment=="B"]<-"Solidago"
sun1$Plant[sun1$Treatment=="A"]<-"Solidago"
sun1$Plant[sun1$Treatment=="C"]<-"H. annuus"
sun1$Plant[sun1$Treatment=="D"]<-"H. annuus"
sun1$Plant[sun1$Treatment=="E"]<-"H. annuus"
sun1$Plant[sun1$Treatment=="H"]<-"H. annuus"
sun1$Plant[sun1$Treatment=="I"]<-"H. annuus"
sun1$Plant[sun1$Treatment=="J"]<-"H. annuus"
sun1$Plant[sun1$Treatment=="K"]<-"H. argophyllus"
sun1$Plant[sun1$Treatment=="L"]<-"H. annuus"
sun1$Plant[sun1$Treatment=="M"]<-"H. annuus"
sun1$Plant[sun1$Treatment=="N"]<-"H. annuus"
sun1$Plant[sun1$Treatment=="O"]<-"H. annuus"
sun1$Plant[sun1$Treatment=="P"]<-"H. annuus"
sun1$Plant[sun1$Treatment=="Q"]<-"H. petiolaris"
sun1$Plant[sun1$Treatment=="R"]<-"H. annuus"

Plant<-sun1$Plant

Plant<-as.factor(Plant)
is.factor(Plant)

##################### Relevel #####################
sun1$Plant <- relevel(sun1$Plant, ref="H. argophyllus")
sun1$Plant <- relevel(sun1$Plant, ref="H. petiolaris")
sun1$Plant <- relevel(sun1$Plant, ref="H. annuus")
sun1$Plant <- relevel(sun1$Plant, ref="Solidago")

### Taking out Buck and wildflower mix so its just the Sunflowers
sun1$Plant <- relevel(sun1$Plant, ref="Wildflower Mix")
sun1$Plant <- relevel(sun1$Plant, ref="G")

P4 <- glmer.nb(Count ~ Plant + (1|Plant/Treatment) + (1|Colony) + (1|Inoc.Date) +  Wings, data=sun1) ## The nested part as a random effect
summary(P4)
anova(P4) # used this for Pvalue and X2

par(mfrow=c(1,2))
clr <- adjustcolor(3,0.3)
plot(resid(P4), main="Model residuals", pch=16, col=clr) 
abline(h=0,lwd=2)
qqnorm(resid(P4),main="Model residuals", pch=16, col=clr) 
qqline(resid(P4), lwd=2)

###########################################
##### Visualizing the model #######
###########################################
par(mfrow=c(1,1))
mymeansPlant<-lsmeans(P4, effect="Treatment", type="link")
mymeans.complexPlant<-lsmeans(P4, ~Plant)
plot(mymeans.complexPlant)
mymeans.complexPlant
################################
Contrasts.complexPlant<- contrast(mymeans.complexPlant, "pairwise")
Contrasts.complexPlant
################################
mymeans.countscalePlant<-lsmeans(P4, ~Plant, type = "response")
contrast(mymeans.countscalePlant)
mymeans.countscalePlant
means.and.contrastsPlant<-lsmeans(P3, pairwise~Plant)
str(means.and.contrastsPlant)
#################################
means.and.contrastsPlant$lsmeans
plot(means.and.contrastsPlant$lsmeans)
means.and.contrastsPlant$contrasts
################################
means.to.plotPlant<-as.data.frame(summary(mymeans.complexPlant))
means.to.plotPlant$expmeanPlant<- exp(means.to.plotPlant$lsmean)
means.to.plotPlant$tfupperPlant<-exp(means.to.plotPlant$lsmean + means.to.plotPlant$SE)
means.to.plotPlant$tlowerPlant<-exp(means.to.plotPlant$lsmean - means.to.plotPlant$SE)
means.yes.vs.noPlant<-lsmeans(P4, pairwise~Plant) 
means.yes.vs.noPlant
###################################################################################
my_y_title <- expression(paste(italic("Crithidia "), "Count per 0.02µl")) 
cbPalettePlant <- c("#000000","#999999","#999999","#999999","#999999","#F0E442") 
#### Bar chart ###
plantplot <- ggplot(means.to.plotPlant,
                    aes(x=Plant, fill=Plant )) + # used an object to make the colors I wanted in "fill"
  geom_bar(colour="black", position=position_dodge(),  
           stat="identity",aes(x=Plant, y = expmeanPlant)) +
  geom_errorbar(aes(y = expmeanPlant, ymin = tlowerPlant, ymax = tfupperPlant), 
                width=.2,size=.50, colour="black", linetype=1) + # this give sthe commands to make the errorbars wider or less bold 
  scale_y_continuous(expand = c(0,0)) + # makes the bars go to the bottom and not look like shit
  theme_classic() + # gets rid of the gridlines and gray background
  theme(legend.position="none") + # gets rid of the legend
  theme(axis.text.x = element_text(face="plain", size=20,angle=30,vjust=0.99, hjust=.99,colour="black"), #this angles the treatments on X axis
        axis.text.y = element_text(face="plain",size=20,angle=0,vjust=0.00, hjust=.00,colour="black")) + #this keeps the numbers from being angled on the Y axis
  ggtitle("") + # this is the main title 
  theme(plot.title = element_text(hjust = 0.5, size=15)) + # this centers the main title 
  theme(axis.title=element_text(size=0.01,face="bold"))  #this makes the labels Crithidia and Treatment dif size and bold etc

plantplot

theme(axis.title.x=element_text(size=0)) 

####################################################################
######### Honey bee and hand collected pollen comparsion ####
###################################################################

color <- c("#000000","#999999") # for all graphs column colors
# The model, which is based off from the Sunflower 2017 .R models and here we add the nested part
## Treatment (hand or bee collected) is nested in plant  \

# Italic Crithidia label For all plots
my_y_title <- expression(paste(italic("Crithidia "), "cell count per 0.02µl")) 
########################################################
# making a column that denotes hand or honey bee collected
##################################################
sun1$Plant <- NA
sun1$Plant[sun1$Treatment=="F"]<-"Honey bee"
sun1$Plant[sun1$Treatment=="B"]<-"Honey bee"
sun1$Plant[sun1$Treatment=="A"]<-"Honey bee"
sun1$Plant[sun1$Treatment=="C"]<-"Honey bee"
sun1$Plant[sun1$Treatment=="D"]<-"Honey bee"
sun1$Plant[sun1$Treatment=="E"]<-"Honey bee"
sun1$Plant[sun1$Treatment=="H"]<-"Honey bee"
sun1$Plant[sun1$Treatment=="I"]<-"Honey bee"
sun1$Plant[sun1$Treatment=="J"]<-"Honey bee"

sun1$Plant[sun1$Treatment=="K"]<-"Hand"
sun1$Plant[sun1$Treatment=="L"]<-"Hand"
sun1$Plant[sun1$Treatment=="M"]<-"Hand"
sun1$Plant[sun1$Treatment=="N"]<-"Hand"
sun1$Plant[sun1$Treatment=="O"]<-"Hand"
sun1$Plant[sun1$Treatment=="P"]<-"Hand"
sun1$Plant[sun1$Treatment=="Q"]<-"Hand"
sun1$Plant[sun1$Treatment=="R"]<-"Hand"

sun1$Plant[sun1$Treatment=="G"]<-"Buck"
sun1$Plant[sun1$Treatment=="S"]<-"WildFlo"
##################################################
## Now relabel the treatments so we can subset
##################################################
levels(sun1$Treatment)[levels(sun1$Treatment)=="G"] <- "Buckwheat"
levels(sun1$Treatment)[levels(sun1$Treatment)=="A"] <- "Solidago (Yellow)"
levels(sun1$Treatment)[levels(sun1$Treatment)=="B"] <- "Solidago (Orange)"
levels(sun1$Treatment)[levels(sun1$Treatment)=="C"] <- "H. annuus, Black Oil Seed"
levels(sun1$Treatment)[levels(sun1$Treatment)=="D"] <- "H. annuus, Cobalt II (Yellow)"
levels(sun1$Treatment)[levels(sun1$Treatment)=="E"] <- "H. annuus, Cobalt II (Orange)"
levels(sun1$Treatment)[levels(sun1$Treatment)=="F"] <- "H. annuus, China"
levels(sun1$Treatment)[levels(sun1$Treatment)=="H"] <- "H. annuus, Germany"
levels(sun1$Treatment)[levels(sun1$Treatment)=="I"] <- "H. annuus, wild CA"
levels(sun1$Treatment)[levels(sun1$Treatment)=="J"] <- "H. annuus, Dwarf"
levels(sun1$Treatment)[levels(sun1$Treatment)=="K"] <- "H. argophyllus"
levels(sun1$Treatment)[levels(sun1$Treatment)=="L"] <- "H. annuus, Black Oil Seed (HC)"
levels(sun1$Treatment)[levels(sun1$Treatment)=="M"] <- "H. annuus, wild CA (HC)"
levels(sun1$Treatment)[levels(sun1$Treatment)=="N"] <- "H. annuus, wild TX"
levels(sun1$Treatment)[levels(sun1$Treatment)=="O"] <- "H. annuus, wild ND"
levels(sun1$Treatment)[levels(sun1$Treatment)=="P"] <- "H. annuus, white"
levels(sun1$Treatment)[levels(sun1$Treatment)=="Q"] <- "H. petiolaris"
levels(sun1$Treatment)[levels(sun1$Treatment)=="R"] <- "H. annuus, Germany (HC)"
levels(sun1$Treatment)[levels(sun1$Treatment)=="S"] <- "Wildflower Mix"

##Subsetting LAR hand and Bee into a data frame to make the model to get a p value
handbee <- sun1[which(sun1$Treatment=="H. annuus, Black Oil Seed" | sun1$Treatment=="H. annuus, Black Oil Seed (HC)"),]
xtabs(~Treatment, data=handbee)

# This makes it so I can hav ethe label Honey bee and Hand on the graphs
levels(handbee$Treatment)[levels(handbee$Treatment)=="H. annuus, Black Oil Seed"] <- "Honey bee"
levels(handbee$Treatment)[levels(handbee$Treatment)=="H. annuus, Black Oil Seed (HC)"] <- "Hand"

## The model 
LAR<- glmer.nb(Count~Treatment + (1|Treatment/Plant) + Wings + (1|Colony) + (1|Inoc.Date), data=handbee)
## looking at the model output
summary(LAR)
Anova(LAR)
anova(LAR)
################################
plot(LAR)
mymeansLAR<-lsmeans(LAR, effect="Treatment", type="link")
mymeans.complexLAR<-lsmeans(LAR, ~Treatment)
plot(mymeans.complexLAR)
mymeans.complexLAR
################################
#LAR
Contrasts.complexLAR<- contrast(mymeans.complexLAR, "pairwise")
Contrasts.complexLAR
################################
# LAR
mymeans.countscaleLAR<-lsmeans(LAR, ~Treatment, type = "response")
contrast(mymeans.countscaleLAR)
mymeans.countscaleLAR
means.and.contrastsLAR<-lsmeans(LAR, pairwise~Treatment)
str(means.and.contrastsLAR)
#################################
# LAR
means.and.contrastsLAR$lsmeans
plot(means.and.contrastsLAR$lsmeans)
means.and.contrastsLAR$contrasts
################################
# LAR
means.to.plotLAR<-as.data.frame(summary(mymeans.complexLAR))
means.to.plotLAR$expmeanLAR<- exp(means.to.plotLAR$lsmean)
means.to.plotLAR$tfupperLAR<-exp(means.to.plotLAR$lsmean + means.to.plotLAR$SE)
means.to.plotLAR$tlowerLAR<-exp(means.to.plotLAR$lsmean - means.to.plotLAR$SE)
means.yes.vs.noLAR<-lsmeans(LAR, pairwise~Treatment) 
means.yes.vs.noLAR
###################################################################################
# plotting #
# LAR
main_titleLAR <- expression(paste("A)", italic( " H. annuus, "), "Black Oil Seed"))
color <- c("#999999","#0072B2")
#######################################################################################
pLAR  <- ggplot(means.to.plotLAR,
                aes(x=Treatment)) + # used an object to make the colors I wanted in "fill"
  geom_bar(colour="black",  fill=color ,position=position_dodge(), width=.3, 
           stat="identity",aes(x=Treatment, y = expmeanLAR)) +
  geom_errorbar(aes(y = expmeanLAR, ymin = tlowerLAR, ymax = tfupperLAR), 
                width=.2,size=.5, colour="black", linetype=1) + # this give sthe commands to make the errorbars wider or less bold 
  scale_y_continuous(expand = c(0,0)) + # makes the bars go to the bottom and not look like shit
  theme_classic() +
  theme(panel.grid = element_blank(), panel.border = element_blank()) +# gets rid of the gridlines and gray background
  theme(legend.position="none") + # gets rid of the legend
  theme(axis.text.x = element_text(face="plain", size=20,angle=0,vjust=0.99, hjust=0.5,colour="black"), #this angles the treatments on X axis
        axis.text.y = element_text(face="plain",size=20,angle=0,vjust=0.00, hjust=.00,colour="black")) +
  ggtitle(main_titleLAR) +
  ylab(my_y_title) +
  theme(plot.title = element_text(hjust = 0.5, vjust = 0, size=23)) + # this centers the main title 
  theme(axis.title=element_text(size=20,face="bold")) + #this makes the labels Crithidia and Treatment dif size and bold etc
  theme(axis.title.x=element_text(size=.01,face="bold"))
pLAR
#axis scaling
pLARfixed<- pLAR + coord_cartesian(ylim = c(0,12))
pLARfixed

############################################################################################
########### CA hand and bee ##########
############################################################################################
##Subsetting CA hand and Bee into a data frame to make the model to get a p value
handbee2 <- sun1[which(sun1$Treatment=="H. annuus, wild CA" | sun1$Treatment=="H. annuus, wild CA (HC)"),]
xtabs(~Treatment, data=handbee2)
# This makes it so I can hav ethe label Honey bee and Hand on the graphs
levels(handbee2$Treatment)[levels(handbee2$Treatment)=="H. annuus, wild CA" ] <- "Honey bee"
levels(handbee2$Treatment)[levels(handbee2$Treatment)=="H. annuus, wild CA (HC)"] <- "Hand"

# the model
CA<- glmer.nb(Count~Treatment + (1|Treatment/Plant) + Wings + (1|Inoc.Date) + (1|Colony) , data=handbee2)
summary(CA)
anova(CA)
Anova(CA)
plot(CA)
###########################
mymeansCA<-lsmeans(CA, effect="Treatment", type="link")
mymeans.complexCA<-lsmeans(CA, ~Treatment)
plot(mymeans.complexCA)
mymeans.complexCA
################################
#CA
Contrasts.complexCA<- contrast(mymeans.complexCA, "pairwise")
Contrasts.complexCA
################################
# CA
mymeans.countscaleCA<-lsmeans(CA, ~Treatment, type = "response")
contrast(mymeans.countscaleCA)
mymeans.countscaleCA
means.and.contrastsCA<-lsmeans(CA, pairwise~Treatment)
str(means.and.contrastsCA)
#################################
# CA
means.and.contrastsCA$lsmeans
plot(means.and.contrastsCA$lsmeans)
means.and.contrastsCA$contrasts
################################
# CA
means.to.plotCA<-as.data.frame(summary(mymeans.complexCA))
means.to.plotCA$expmeanCA<- exp(means.to.plotCA$lsmean)
means.to.plotCA$tfupperCA<-exp(means.to.plotCA$lsmean + means.to.plotCA$SE)
means.to.plotCA$tlowerCA<-exp(means.to.plotCA$lsmean - means.to.plotCA$SE)
means.yes.vs.noCA<-lsmeans(CA, pairwise~Treatment) 
means.yes.vs.noCA
###################################################################################
# plotting
# CA
# italic titles too
main_titleCA <- expression(paste("C)", italic( " H. annuus, "), "wild California"))
###################################################################################
pCA  <- ggplot(means.to.plotCA,
               aes(x=Treatment)) + # used an object to make the colors I wanted in "fill"
  geom_bar(colour="black",  fill=color ,position=position_dodge(), width=.3, 
           stat="identity",aes(x=Treatment, y = expmeanCA)) +
  geom_errorbar(aes(y = expmeanCA, ymin = tlowerCA, ymax = tfupperCA), 
                width=.2,size=.5, colour="black", linetype=1) + # this give sthe commands to make the errorbars wider or less bold 
  scale_y_continuous(expand = c(0,0)) + # makes the bars go to the bottom and not look like shit
  theme_classic() +
  theme(panel.grid = element_blank(), panel.border = element_blank()) +# gets rid of the gridlines and gray background
  theme(legend.position="none") + # gets rid of the legend
  theme(axis.text.x = element_text(face="plain", size=20,angle=0,vjust=0.99, hjust=0.5,colour="black"), #this angles the treatments on X axis
        axis.text.y = element_text(face="plain",size=20,angle=0,vjust=0.00, hjust=.00,colour="black")) +
  ggtitle(main_titleCA) +
  ylab(my_y_title) +
  theme(plot.title = element_text(hjust = 0.5, size=23)) + # this centers the main title 
  theme(axis.title=element_text(size=20,face="bold")) + #this makes the labels Crithidia and Treatment dif size and bold etc
  theme(axis.title.x=element_text(size=.1,face="bold"))
pCA
#axis scaling
pCAfixed<- pCA + coord_cartesian(ylim = c(0,12))
pCAfixed
############################################################################################
########### White-2  hand and bee ##########
############################################################################################
##Subsetting White 2 (Germany) hand and Bee into a data frame to make the model to get a p value
handbee3 <- sun1[which(sun1$Treatment=="H. annuus, Germany" | sun1$Treatment=="H. annuus, Germany (HC)"),]
xtabs(~Treatment, data=handbee3)
# This makes it so I can hav ethe label Honey bee and Hand on the graphs
levels(handbee3$Treatment)[levels(handbee3$Treatment)=="H. annuus, Germany"  ] <- "Honey bee"
levels(handbee3$Treatment)[levels(handbee3$Treatment)=="H. annuus, Germany (HC)"] <- "Hand"
# the model
W2<- glmer.nb(Count~Treatment + (1|Treatment/Plant) + Wings + (1|Colony) + (1|Inoc.Date), data=handbee3)
summary(W2)
anova(W2)
Anova(W2)
################################
plot(W2)
mymeansW2<-lsmeans(W2, effect="Treatment", type="link")
mymeans.complexW2<-lsmeans(W2, ~Treatment)
plot(mymeans.complexW2)
mymeans.complexW2
################################
#W2
Contrasts.complexW2<- contrast(mymeans.complexW2, "pairwise")
Contrasts.complexW2
################################
# W2
mymeans.countscaleW2<-lsmeans(W2, ~Treatment, type = "response")
contrast(mymeans.countscaleW2)
mymeans.countscaleW2
means.and.contrastsW2<-lsmeans(W2, pairwise~Treatment)
str(means.and.contrastsW2)
#################################
# W2
means.and.contrastsW2$lsmeans
plot(means.and.contrastsW2$lsmeans)
means.and.contrastsW2$contrasts
################################
# W2
means.to.plotW2<-as.data.frame(summary(mymeans.complexW2))
means.to.plotW2$expmeanW2<- exp(means.to.plotW2$lsmean)
means.to.plotW2$tfupperW2<-exp(means.to.plotW2$lsmean + means.to.plotW2$SE)
means.to.plotW2$tlowerW2<-exp(means.to.plotW2$lsmean - means.to.plotW2$SE)
means.yes.vs.noW2<-lsmeans(W2, pairwise~Treatment) 
means.yes.vs.noW2
###################################################################################
# plotting #
# CA
# Italic title too
main_titleW2 <- expression(paste("B)" , italic( " H. annuus, "), "Germany"))
####################################################################################
pW2  <- ggplot(means.to.plotW2,
               aes(x=Treatment)) + # used an object to make the colors I wanted in "fill"
  geom_bar(colour="black",  fill=color ,position=position_dodge(), width=.3, 
           stat="identity",aes(x=Treatment, y = expmeanW2)) +
  geom_errorbar(aes(y = expmeanW2, ymin = tlowerW2, ymax = tfupperW2), 
                width=.2,size=.5, colour="black", linetype=1) + # this give sthe commands to make the errorbars wider or less bold 
  scale_y_continuous(expand = c(0,0)) + # makes the bars go to the bottom and not look like shit
  theme_classic() +
  theme(panel.grid = element_blank(), panel.border = element_blank()) +# gets rid of the gridlines and gray background
  theme(legend.position="none") + # gets rid of the legend
  theme(axis.text.x = element_text(face="plain", size=20,angle=0,vjust=0.99, hjust=0.5,colour="black"), #this angles the treatments on X axis
        axis.text.y = element_text(face="plain",size=20,angle=0,vjust=0.00, hjust=.00,colour="black")) +
  ggtitle(main_titleW2) +
  ylab("") +
  theme(plot.title = element_text(hjust = 0.5, size=23)) + # this centers the main title 
  theme(axis.title=element_text(size=20,face="bold")) + #this makes the labels Crithidia and Treatment dif size and bold etc
  theme(axis.title.x=element_text(size=.01,face="bold"))
pW2
#axis scaling
pW2fixed<- pW2 + coord_cartesian(ylim = c(0,12))
pW2fixed
# if need be for y axis title, my_y_title
#################################################################################################
## All of the collection types grouped together ##################################################
#################################################################################################
## After combining the hand and bee collected groups into two bigger groups
### The model for the type of collection (hand and Bee) 
handbeePlant <- sun1[which(sun1$Plant=="Honey bee" | sun1$Plant=="Hand"),]
handbeePlant$Plant <- as.factor(handbeePlant$Plant) # to to make them factors so I can relevel and make a new reference
# relevel to make honey bee collected the reference
handbeePlant$Plant <- relevel(handbeePlant$Plant, ref="Honey bee")

# This makes it so I can hav ethe label Honey bee and Hand on the graphs
levels(handbeePlant$Treatment)[levels(handbeePlant$Treatment)=="Honey bee collected" ] <- "Honey bee"
levels(handbeePlant$Treatment)[levels(handbeePlant$Treatment)=="Hand collected"] <- "Hand"

# the model
mod <- glmer.nb(Count~Plant + (1|Treatment/Plant) + Wings + (1|Colony) + (1|Inoc.Date), data=handbeePlant)
## collection type graph with SE bars
summary(mod)
Anova(mod) 
################################
drop1(mod, test = "Chisq")
################################
plot(mod)
mymeans<-lsmeans(mod, effect="Plant", type="link")
mymeans.complex<-lsmeans(mod, ~Plant)
plot(mymeans.complex)
mymeans.complex
################################
Contrasts.complex<- contrast(mymeans.complex, "pairwise")
Contrasts.complex
################################
mymeans.countscale<-lsmeans(mod, ~Plant, type = "response")
contrast(mymeans.countscale)
mymeans.countscale
means.and.contrasts<-lsmeans(mod, pairwise~Plant)
str(means.and.contrasts)
#################################
means.and.contrasts$lsmeans
plot(means.and.contrasts$lsmeans)
means.and.contrasts$contrasts
################################
means.to.plot<-as.data.frame(summary(mymeans.complex))
means.to.plot$expmean<- exp(means.to.plot$lsmean)
means.to.plot$tfupper<-exp(means.to.plot$lsmean + means.to.plot$SE)
means.to.plot$tlower<-exp(means.to.plot$lsmean - means.to.plot$SE)
means.yes.vs.no<-lsmeans(mod, pairwise~Plant) 
means.yes.vs.no
#################################################################################
main_title_plantcoll <- expression(paste("D) Pooled Comparison" ))
#################################################################################
plotcoll   <- ggplot(means.to.plot,
                     aes(x=Plant)) + # used an object to make the colors I wanted in "fill"
  geom_bar(colour="black",  fill=color ,position=position_dodge(), width=.3, 
           stat="identity",aes(x=Plant, y = expmean)) +
  geom_errorbar(aes(y = expmean, ymin = tlower, ymax = tfupper), 
                width=.2,size=.5, colour="black", linetype=1) + # this give sthe commands to make the errorbars wider or less bold 
  scale_y_continuous(expand = c(0,0)) + # makes the bars go to the bottom and not look like shit
  theme_classic() +
  theme(panel.grid = element_blank(), panel.border = element_blank()) +# gets rid of the gridlines and gray background
  theme(legend.position="none") + # gets rid of the legend
  theme(axis.text.x = element_text(face="plain", size=20,angle=0,vjust=0.99, hjust=0.5,colour="black"), #this angles the treatments on X axis
        axis.text.y = element_text(face="plain",size=20,angle=0,vjust=0.00, hjust=.00,colour="black")) +
  ggtitle(main_title_plantcoll) +
  ylab('') +
  theme(plot.title = element_text(hjust = 0.5, size=23)) + # this centers the main title 
  theme(axis.title=element_text(size=20,face="bold")) + #this makes the labels Crithidia and Treatment dif size and bold etc
  theme(axis.title.x=element_text(size=.01,face="bold"))
plotcoll
#axis scaling
plotcollfixed<- plotcoll + coord_cartesian(ylim = c(0,12))
plotcollfixed
#################################################################################################
# to make the four plots on one page
multiplot(pLARfixed, pCAfixed,pW2fixed, plotcollfixed, cols=2)

multiplot <- function(..., plotlist=NULL, file, cols=4, layout=NULL) {
  library(grid)
  
  # Make a list from the ... arguments and plotlist
  plots <- c(list(...), plotlist)
  
  numPlots = length(plots)
  
  # If layout is NULL, then use 'cols' to determine layout
  if (is.null(layout)) {
    # Make the panel
    # ncol: Number of columns of plots
    # nrow: Number of rows needed, calculated from # of cols
    layout <- matrix(seq(1, cols * ceiling(numPlots/cols)),
                     ncol = cols, nrow = ceiling(numPlots/cols))
  }
  
  if (numPlots==1) {
    print(plots[[1]])
    
  } else {
    # Set up the page
    grid.newpage()
    pushViewport(viewport(layout = grid.layout(nrow(layout), ncol(layout))))
    
    # Make each plot, in the correct location
    for (i in 1:numPlots) {
      # Get the i,j matrix positions of the regions that contain this subplot
      matchidx <- as.data.frame(which(layout == i, arr.ind = TRUE))
      
      print(plots[[i]], vp = viewport(layout.pos.row = matchidx$row,
                                      layout.pos.col = matchidx$col))
    }
  }
}
