# Supplementary material for: Pollen from multiple sunflower cultivars and species reduces a common bumblebee gut pathogen
Source: R Soc Open Sci. 2019 Apr 3;6(4):190279. doi: 10.1098/rsos.190279 (PMC6502360; doi:10.1098/rsos.190279)
Supplement: Sflower1 [file rsos190279supp3.csv]

Bee ID	Treatment	Inoc Date	Count Day of week	Dissect Date	Dissect ID	Vortex Time	Count Time	Count	Count ID	Notes	Colony	Wings
1	A	2/8/17	WED	2/15/17	GL	9:46	14:04	3	GL		GL-1	4.5
2	B	2/8/17	WED	2/15/17	GL	9:30	13:49	2	GL		GL-1	3.3
3	C	2/8/17	WED	2/15/17	GL	9:27	13:47	3	GL		GL-1	3.9
4	D	2/8/17	WED	2/15/17	GL	9:20	13:30	2	GL		GL-1	3.5
6	F	2/8/17	WED	2/15/17	GL	9:21	13:39	3	GL		GL-1	3.9
7	G	2/8/17	WED	2/15/17	GL	9:42	13:59	71	GL		GL-1	4.2
8	S	2/8/17	WED	2/15/17	GL	9:40	13:55	39	GL		GL-1	4.2
11	C	2/8/17	WED	2/15/17	GL	9:25	13:44	5	GL		GL-1	3.7
12	D	2/8/17	WED	2/15/17	GL	9:23	13:42	3	GL		GL-1	3.5
14	F	2/8/17	WED	2/15/17	GL	9:44	14:01	0	GL		GL-1	3.6
15	G	2/8/17	WED	2/15/17	GL	9:38	13:53	6	GL		GL-1	4
25	A	2/10/17	FRI	2/17/17	GL	9:20	13:36	2	GL		GL-1	4.1
28	D	2/10/17	FRI	2/17/17	GL	9:23	13:42	41	GL		GL-1	4
29	E	2/10/17	FRI	2/17/17	GL	9:24	13:45	48	GL		GL-1	3.8
30	F	2/10/17	FRI	2/17/17	GL	9:21	13:39	0	GL		GL-1	3.8
32	S	2/10/17	FRI	2/17/17	GL	9:26	13:48	74	GL		GL-1	4
41	A	2/13/17	MON	2/18/17	GL	9:05	13:00	1	GL		GL-2	4.5
42	B	2/13/17	MON	2/18/17	GL	9:11	13:11	0	GL		GL-2	3.6
43	C	2/13/17	MON	2/18/17	GL	9:08	13:05	1	GL		GL-2	4.2
44	D	2/13/17	MON	2/18/17	GL	9:09	13:09	0	GL		GL-2	3.6
46	F	2/13/17	MON	2/18/17	GL	9:06	13:03	0	GL		GL-2	4.1
47	G	2/13/17	MON	2/18/17	GL	9:13	13:15	3	GL		GL-2	4
49	A	2/15/17	WED	2/20/17	GL	8:55	13:02	1	GL		GL-2	4
50	B	2/15/17	WED	2/20/17	GL	9:08	13:36	0	GL		GL-2	3.9
52	D	2/15/17	WED	2/20/17	GL	9:14	13:42	0	GL		GL-2	4.1
53	E	2/15/17	WED	2/20/17	GL	9:12	13:40	2	GL		GL-2	3.9
54	F	2/15/17	WED	2/20/17	GL	8:56	13:04	1	GL		GL-2	4
55	G	2/15/17	WED	2/20/17	GL	8:50	12:55	24	GL		GL-2	4.3
56	S	2/15/17	WED	2/20/17	GL	9:02	13:16	2	GL		GL-2	4.3
57	A	2/15/17	WED	2/20/17	GL	8:59	13:12	2	GL		GL-3	4.3
58	B	2/15/17	WED	2/20/17	GL	9:05	13:30	22	GL		GL-3	4.4
59	C	2/15/17	WED	2/20/17	GL	8:58	13:09	100	GL		GL-3	3.6
60	D	2/15/17	WED	2/20/17	GL	9:06	13:31	13	GL		GL-3	4.5
61	E	2/15/17	WED	2/20/17	GL	9:03	13:19	17	GL		GL-3	4.7
63	G	2/15/17	WED	2/20/17	GL	8:52	12:58	83	GL		GL-3	3.8
64	S	2/15/17	WED	2/20/17	GL	9:10	13:36	65	GL		GL-3	3.8
66	B	2/17/17	FRI	2/24/17	GL	9:02	12:54	0	GL		GL-2	4.6
67	C	2/17/17	FRI	2/24/17	GL	9:18	13:30	0	GL		GL-2	4
68	D	2/17/17	FRI	2/24/17	GL	9:21	13:32	0	GL		GL-2	4.1
69	E	2/17/17	FRI	2/24/17	GL	9:05	12:59	0	GL		GL-2	4.3
70	F	2/17/17	FRI	2/24/17	GL	9:09	13:19	0	GL		GL-2	4.2
72	S	2/17/17	FRI	2/24/17	GL	9:27	13:41	0	GL		GL-2	3.3
73	A	2/17/17	FRI	2/24/17	GL	9:12	13:21	6	GL		GL-3	4.3
74	B	2/17/17	FRI	2/24/17	GL	9:25	13:37	14	GL		GL-3	4.6
75	C	2/17/17	FRI	2/24/17	GL	9:16	13:28	7	GL		GL-3	3.8
76	D	2/17/17	FRI	2/24/17	GL	9:07	13:03	7	GL		GL-3	4.6
77	E	2/17/17	FRI	2/24/17	GL	9:14	13:24	6	GL		GL-3	4
78	F	2/17/17	FRI	2/24/17	GL	9:23	13:36	7	GL		GL-3	4.5
79	G	2/17/17	FRI	2/24/17	GL	9:30	13:42	11	GL		GL-3	4.2
80	S	2/17/17	FRI	2/24/17	GL	9:00	12:52	11	GL		GL-3	4.3
81	A	2/20/17	MON	2/27/17	GL	9:34	14:06	2	GL		GL-3	4.5
82	B	2/20/17	MON	2/27/17	GL	9:09	13:38	2	GL		GL-3	4.4
83	C	2/20/17	MON	2/27/17	GL	9:39	14:11	6	GL		GL-3	4.5
85	E	2/20/17	MON	2/27/17	GL	9:18	13:48	13	GL		GL-3	4.2
88	H	2/20/17	MON	2/27/17	GL	9:16	13:45	1	GL		GL-3	3.5
89	I	2/20/17	MON	2/27/17	GL	9:44	14:16	12	GL		GL-3	4.3
91	K	2/20/17	MON	2/27/17	GL	9:20	13:52	38	GL		GL-3	4.5
92	L	2/20/17	MON	2/27/17	GL	9:37	14:09	2	GL		GL-3	4.3
93	M	2/20/17	MON	2/27/17	GL	9:54	14:22	10	GL		GL-3	3.9
94	N	2/20/17	MON	2/27/17	AGM	9:47	13:06	6	GL	Cell ripped	GL-3
95	O	2/20/17	MON	2/27/17	AGM	9:48	14:20	40	GL		GL-3	4.2
96	P	2/20/17	MON	2/27/17	GL	9:42	14:14	0	GL		GL-3	4.4
97	Q	2/20/17	MON	2/27/17	AGM	9:48	14:19	31	GL		GL-3	4.5
99	S	2/20/17	MON	2/27/17	GL	9:32	14:05	35	GL		GL-3	3.9
100	A	2/20/17	MON	2/27/17	GL	9:29	14:03	0	GL		GL-2	4.2
101	B	2/20/17	MON	2/27/17	AGM	10:04	14:27	11	GL		GL-2	3.5
102	C	2/20/17	MON	2/27/17	AGM	9:32	13:34	0	GL		GL-2	4.3
103	D	2/20/17	MON	2/27/17	AGM	9:27	13:32	2	GL		GL-2	3.8
104	E	2/20/17	MON	2/27/17	GL	9:26	13:59	8	GL		GL-2	4.4
105	F	2/20/17	MON	2/27/17	GL	9:59	13:18	5	GL		GL-2	4.5
106	G	2/20/17	MON	2/27/17	AGM	10:00	14:27	6	GL		GL-2	4
107	H	2/20/17	MON	2/27/17	GL	9:57	13:14	0	GL		GL-2	4.4
109	J	2/20/17	MON	2/27/17	GL	9:11	13:40	32	GL		GL-2	3.6
110	K	2/20/17	MON	2/27/17	GL	9:22	13:55	0	GL		GL-2	4
111	L	2/20/17	MON	2/27/17	GL	9:52	13:11	0	GL		GL-2	4
112	M	2/20/17	MON	2/27/17	GL	9:24	13:56	13	GL		GL-2	4.5
113	N	2/20/17	MON	2/27/17	GL	9:50	13:08	0	GL		GL-2	4.5
114	O	2/20/17	MON	2/27/17	GL	9:14	13:43	1	GL		GL-2	4.5
116	Q	2/20/17	MON	2/27/17	GL	10:07	13:28	12	GL		GL-2	4.6
117	R	2/20/17	MON	2/27/17	GL	10:01	13:22	0	GL		GL-2	4.1
118	S	2/20/17	MON	2/27/17	GL	10:04	13:26	13	GL		GL-2	4.5
120	B	2/22/17	WED	3/1/17	GL	9:56	14:30	7	GL		GL-2	4
121	C	2/22/17	WED	3/1/17	GL	9:28	14:02	2	GL		GL-2	4.2
122	D	2/22/17	WED	3/1/17	GL	9:20	13:54	4	GL		GL-2	3.5
123	E	2/22/17	WED	3/1/17	GL	9:42	14:19	0	GL		GL-2	4.4
124	F	2/22/17	WED	3/1/17	GL	9:01	13:04	1	GL		GL-2	4
125	G	2/22/17	WED	3/1/17	GL	9:46	14:24	42	GL		GL-2	4
126	H	2/22/17	WED	3/1/17	GL	9:06	13:35	0	GL		GL-2	4.4
127	I	2/22/17	WED	3/1/17	GL	9:54	14:28	13	GL		GL-2	3.9
129	K	2/22/17	WED	3/1/17	GL	10:05	14:37	0	GL		GL-2	3.7
133	O	2/22/17	WED	3/1/17	GL	9:02	13:08	3	GL		GL-2	4.3
134	P	2/22/17	WED	3/1/17	GL	9:10	13:43	2	GL		GL-2	4.1
135	Q	2/22/17	WED	3/1/17	GL	9:16	13:49	0	GL		GL-2	4.5
137	S	2/22/17	WED	3/1/17	GL	9:00	13:04	2	GL		GL-2	4
138	A	2/22/17	WED	3/1/17	GL	9:40	14:16	17	GL		GL-3	4
139	B	2/22/17	WED	3/1/17	GL	9:08	13:35	64	GL		GL-3	4.2
140	C	2/22/17	WED	3/1/17	GL	9:22	13:56	41	GL		GL-3	3.8
141	D	2/22/17	WED	3/1/17	GL	914	13:48	21	GL		GL-3	4.1
142	E	2/22/17	WED	3/1/17	GL	9:24	13:58	41	GL		GL-3	4
143	F	2/22/17	WED	3/1/17	GL	9:50	14:26	16	GL		GL-3	4
144	G	2/22/17	WED	3/1/17	GL	9:35	14:06	26	GL		GL-3	4.1
146	I	2/22/17	WED	3/1/17	GL	9:30	14:05	8	GL		GL-3	4
147	J	2/22/17	WED	3/1/17	GL	9:26	14:00	13	GL		GL-3	3.9
148	K	2/22/17	WED	3/1/17	GL	9:18	13:52	33	GL		GL-3	3.5
150	M	2/22/17	WED	3/1/17	GL	9:32	14:09	5	GL		GL-3	3.9
151	N	2/22/17	WED	3/1/17	GL	9:12	13:45	5	GL		GL-3	4.2
152	O	2/22/17	WED	3/1/17	GL	10:00	14:33	1	GL		GL-3	3.8
153	P	2/22/17	WED	3/1/17	GL	9:04	13:09	4	GL		GL-3	4
154	Q	2/22/17	WED	3/1/17	GL	10:03	14:34	23	GL		GL-3	4.1
155	R	2/22/17	WED	3/1/17	GL	9:37	14:14	0	GL		GL-3	3.9
156	S	2/22/17	WED	3/1/17	GL	9:44	14:21	26	GL		GL-3	4.4
158	B	2/24/17	FRI	3/3/17	GL	10:16	14:46	0	GL		GL-2	4
161	E	2/24/17	FRI	3/3/17	GL	10:03	14:27	1	GL		GL-2	3.9
164	H	2/24/17	FRI	3/3/17	GL	9:55	14:17	0	GL		GL-2	4
166	J	2/24/17	FRI	3/3/17	GL	9:59	14:21	0	GL		GL-2	3.8
168	L	2/24/17	FRI	3/3/17	GL	10:07	14:32	0	GL		GL-2	4.1
169	M	2/24/17	FRI	3/3/17	GL	10:14	14:40	1	GL		GL-2	3.4
170	N	2/24/17	FRI	3/3/17	GL	10:01	14:23	0	GL		GL-2	4
171	O	2/24/17	FRI	3/3/17	GL	9:57	14:18	0	GL		GL-2	4
172	P	2/24/17	FRI	3/3/17	GL	10:12	14:38	1	GL		GL-2	4
173	Q	2/24/17	FRI	3/3/17	GL	10:05	14:29	0	GL		GL-2	3.5
175	S	2/2/17	FRI	3/3/17	GL	10:10	14:35	5	GL		GL-2	3.5
196	B	2/27/17	MON	3/6/17	GL	9:23	13:30	0	GL		GL-2	4.4
197	C	2/27/17	MON	3/6/17	GL	9:15	13:19	0	GL		GL-2	4.1
199	E	2/27/17	MON	3/6/17	GL	9:25	13:32	1	GL		GL-2	4
202	H	2/27/17	MON	3/6/17	GL	9:30	13:37	0	GL		GL-2	3.3
203	I	2/27/17	MON	3/6/17	GL	9:13	13:17	9	GL		GL-2	4
204	J	2/27/17	MON	3/6/17	GL	9:20	13:24	2	GL		GL-2	3.8
205	K	2/27/17	MON	3/6/17	GL	9:36	13:47	7	GL		GL-2	3.3
206	L	2/27/17	MON	3/6/17	GL	9:12	13:14	0	GL		GL-2	3.8
207	M	2/27/17	MON	3/6/17	GL	9:27	13:35	1	GL		GL-2	4.2
209	O	2/27/17	MON	3/6/17	GL	9:32	13:40	3	GL		GL-2	3.5
210	P	2/27/17	MON	3/6/17	GL	9:41	13:51	0	GL		GL-2	3.4
211	Q	2/27/17	MON	3/6/17	GL	9:17	13:22	0	GL		GL-2	4.1
212	R	2/27/17	MON	3/6/17	GL	9:09	13:12	14	GL		GL-2	3.6
234	B	3/1/17	WED	3/8/17	GL	9:21	13:08	2	GL		GL-2	3.5
238	F	3/1/17	WED	3/8/17	GL	9:29	13:30	1	GL		GL-2	4.1
239	G	3/1/17	WED	3/8/17	GL	9:19	13:04	43	GL		GL-2	3.8
240	H	3/1/17	WED	3/8/17	GL	9:32	13:37	4	GL		GL-2	3.5
242	J	3/1/17	WED	3/8/17	GL	9:22	13:18	1	GL		GL-2	4.5
244	L	3/1/17	WED	3/8/17	GL	9:24	13:21	2	GL		GL-2	4.3
247	O	3/1/17	WED	3/8/17	GL	9:26	13:25	4	GL		GL-2	4.2
248	P	3/1/17	WED	3/8/17	GL	9:27	13:27	2	GL		GL-2	4
250	R	3/1/17	WED	3/8/17	GL	9:30	13:35	0	GL		GL-2	4.1
252	A	3/3/17	FRI	3/10/17	GL	9:40	13:52	0	GL		GL-2	2.9
253	B	3/3/17	FRI	3/10/17	GL	9:52	14:16	9	GL		GL-2	4
254	C	3/3/17	FRI	3/10/17	GL	9:31	13:33	26	GL		GL-2	3.2
255	D	3/3/17	FRI	3/10/17	GL	9:48	14:07	0	GL		GL-2	2.8
257	F	3/3/17	FRI	3/10/17	GL	9:49	14:09	2	GL		GL-2	3
258	G	3/3/17	FRI	3/10/17	GL	9:20	13:10	98	GL		GL-2	3.3
259	H	3/3/17	FRI	3/10/17	GL	9:28	13:28	0	GL		GL-2	3.4
260	I	3/3/17	FRI	3/10/17	GL	9:34	13:39	8	GL	Missing wing	GL-2
262	K	3/3/17	FRI	3/10/17	GL	9:30	13:30	11	GL		GL-2	4
264	M	3/3/17	FRI	3/10/17	GL	9:26	13:19	2	GL		GL-2	4.5
265	N	3/3/17	FRI	3/10/17	GL	9:54	14:19	17	GL		GL-2	3.5
267	P	3/3/17	FRI	3/10/17	GL	9:22	13:13	5	GL		GL-2	3
270	S	3/3/17	FRI	3/10/17	GL	9:27	13:24	11	GL		GL-2	3
271	A	3/3/17	FRI	3/10/17	GL	9:55	14:21	0	GL		GL-1	2.8
272	B	3/3/17	FRI	3/10/17	GL	9:42	13:56	42	GL		GL-1	3.2
273	C	3/3/17	FRI	3/10/17	GL	9:43	13:58	64	GL		GL-1	3
274	D	3/3/17	FRI	3/10/17	GL	9:36	13:42	0	GL		GL-1	3.2
276	F	3/3/17	FRI	3/10/17	GL	9:24	13:16	4	GL		GL-1	3.3
278	H	3/3/17	FRI	3/10/17	GL	9:38	13:45	0	GL		GL-1	2.7
280	J	3/3/17	FRI	3/10/17	GL	9:51	14:13	0	GL		GL-1	3.5
282	L	3/3/17	FRI	3/10/17	GL	9:39	13:49	6	GL		GL-1	4.1
283	M	3/3/17	FRI	3/10/17	GL	9:46	14:03	2	GL		GL-1	3
284	N	3/3/17	FRI	3/10/17	GL	9:33	13:37	12	GL		GL-1	3.5
286	P	3/3/17	FRI	3/10/17	GL	9:45	14:01	0	GL		GL-1	4.3
291	B	3/6/17	MON	3/13/17	GL	9:22	13:27	9	GL		GL-6	4.2
292	C	3/6/17	MON	3/13/17	GL	9:23	13:33	2	GL		GL-6	4
293	D	3/6/17	MON	3/13/17	GL	9:53	14:52	0	GL		GL-6	4.8
294	E	3/6/17	MON	3/13/17	GL	9:55	14:49	15	GL		GL-6	4.3
295	F	3/6/17	MON	3/13/17	GL	9:53	14:45	0	GL		GL-6	4
296	G	3/6/17	MON	3/13/17	GL	9:40	13:58	127	GL		GL-6	4.2
298	I	3/6/17	MON	3/13/17	GL	9:50	14:18	5	GL		GL-6	4.2
299	J	3/6/17	MON	3/13/17	GL	9:19	13:21	0	GL		GL-6	4.5
300	K	3/6/17	MON	3/13/17	GL	9:29	13:40	2	GL		GL-6	4.6
301	L	3/6/17	MON	3/13/17	GL	9:26	13:35	0	GL		GL-6	4.1
302	M	3/6/17	MON	3/13/17	GL	9:42	14:05	0	GL		GL-6	4.5
303	N	3/6/17	MON	3/13/17	GL	9:45	14:10	0	GL		GL-6	4.3
305	P	3/6/17	MON	3/13/17	GL	9:47	14:13	3	GL		GL-6	3.9
306	Q	3/6/17	MON	3/13/17	GL	9:43	14:07	0	GL		GL-6	4.6
308	S	3/6/17	MON	3/13/17	GL	9:13	13:08	87	GL		GL-6	4.1
309	A	3/6/17	MON	3/13/17	GL	9:51	14:43	0	GL		GL-5	3.9
310	B	3/6/17	MON	3/13/17	GL	9:32	14:53	3	GL		GL-5	4.1
311	C	3/6/17	MON	3/13/17	GL	9:15	13:17	2	GL		GL-5	4.1
312	D	3/6/17	MON	3/13/17	GL	9:37	15:03	0	GL		GL-5	4.2
313	E	3/6/17	MON	3/13/17	GL	9:27	13:38	0	GL		GL-5	3.8
314	F	3/6/17	MON	3/13/17	GL	9:39	13:55	0	GL		GL-5	4.6
315	G	3/6/17	MON	3/13/17	GL	9:09	13:01	24	GL		GL-5	4
316	H	3/6/17	MON	3/13/17	GL	9:20	13:24	3	GL		GL-5	3.9
317	I	3/6/17	MON	3/13/17	GL	9:27	13:32	16	GL	Missing wing	GL-5
319	K	3/6/17	MON	3/13/17	GL	9:48	14:16	0	GL		GL-5	4
321	M	3/6/17	MON	3/13/17	GL	9:30	13:44	0	GL		GL-5	4.3
322	N	3/6/17	MON	3/13/17	GL	9:15	13:14	3	GL		GL-5	3.9
323	O	3/6/17	MON	3/13/17	GL	9:34	14:58	0	GL		GL-5	4
324	P	3/6/17	MON	3/13/17	GL	9:35	15:01	0	GL		GL-5	4.2
325	Q	3/6/17	MON	3/13/17	GL	9:14	13:11	1	GL	Missing wing	GL-5
326	R	3/6/17	MON	3/13/17	GL	9:31	13:45	0	GL		GL-5	3.6
327	S	3/6/17	MON	3/13/17	GL	9:11	13:04	4	GL		GL-5	3.8
331	D	3/13/17	MON	3/13/17	GL	9:52	14:37	0	GL		GL-7	3.9
334	G	3/13/17	MON	3/20/17	GL	9:46	14:24	47	GL		GL-7	3.9
336	I	3/13/17	MON	3/20/17	GL	10:19	15:10	5	GL		GL-7	3.9
337	J	3/13/17	MON	3/20/17	GL	9:56	14:43	2	GL	Missing wing	GL-7
338	K	3/13/17	MON	3/20/17	GL	10:05	15:04	6	GL		GL-7	4.3
341	N	3/13/17	MON	3/20/17	GL	9:54	14:41	0	GL		GL-7	4.4
346	S	3/13/17	MON	3/20/17	GL	9:45	14:22	15	GL		GL-7	4
347	A	3/13/17	MON	3/20/17	GL	9:58	14:50	2	GL		GL-7	4.2
348	B	3/13/17	MON	3/20/17	GL	10:00	14:54	8	GL		GL-7	4.6
349	C	3/13/17	MON	3/20/17	GL	9:51	14:34	1	GL		GL-7	4
351	E	3/13/17	MON	3/20/17	GL	9:48	14:28	10	GL		GL-7	3.8
357	K	3/13/17	MON	3/20/17	GL	10:01	14:58	9	GL	Missing wing	GL-7
358	L	3/13/17	MON	3/20/17	GL	9:52	14:47	2	GL		GL-7	3.9
362	P	3/13/17	MON	3/20/17	GL	9:49	14:30	7	GL		GL-7	3.5
364	R	3/13/17	MON	3/20/17	GL	10:03	15:01	2	GL		GL-7	4.6
365	S	3/13/17	MON	3/20/17	GL	10:07	15:08	17	GL		GL-7	4
367	B	3/15/17	WED	3/22/17	GL	9:20	14:31	1	GL		GL-7	4.2
368	C	3/15/17	WED	3/22/17	GL	9:02	13:42	1	GL		GL-7	4.2
369	D	3/15/17	WED	3/22/17	GL	9:15	14:24	0	Gl	cell ripped	GL-7
370	E	3/15/17	WED	3/22/17	GL	9:16	14:26	0	GL		GL-7	4.3
371	F	3/15/17	WED	3/22/17	GL	9:03	13:44	1	GL		GL-7	4.5
372	G	3/15/17	WED	3/22/17	GL	9:20	13:38	9	GL		GL-7	4
374	I	3/15/17	WED	3/22/17	GL	9:11	14:17	0	GL		GL-7	4.4
375	J	3/15/17	WED	3/22/17	GL	9:23	14:37	0	GL		GL-7	4.1
376	K	3/15/17	WED	3/22/17	GL	8:56	13:29	1	GL	Missing	GL-7
377	L	3/15/17	WED	3/22/17	GL	8:58	13:35	0	GL		GL-7	3.4
378	M	3/15/17	WED	3/22/17	GL	8:55	13:27	38	GL		GL-7	4.4
379	N	3/15/17	WED	3/22/17	GL	8:57	13:33	0	GL		GL-7	4
380	O	3/15/17	WED	3/22/17	GL	8:48	13:06	0	GL		GL-7	4
381	P	3/15/17	WED	3/22/17	GL	8:49	13:09	1	GL		GL-7	4.2
382	G	3/15/17	WED	3/22/17	GL	8:51	13:20	50	GL	cell ripped	GL-7
386	B	3/15/17	WED	3/22/17	GL	9:05	13:50	2	GL		GL-7	4
388	D	3/15/17	WED	3/22/17	GL	9:13	14:18	0	GL		GL-7	4
389	E	3/15/17	WED	3/22/17	GL	9:06	13:53	5	GL		GL-7	3.9
390	F	3/15/17	WED	3/22/17	GL	9:22	14:35	0	GL		GL-7	3.8
391	G	3/15/17	WED	3/22/17	GL	9:10	14:00	31	GL		GL-7	4
392	H	3/15/17	WED	3/22/17	GL	9:09	13:58	0	GL		GL-7	4.1
394	J	3/15/17	WED	3/22/17	GL	9:14	14:21	0	GL		GL-7	4
395	K	3/15/17	WED	3/22/17	GL	9:04	13:48	6	GL		GL-7	3.9
397	M	3/15/17	WED	3/22/17	GL	9:24	14:39	0	GL		GL-7	3.9
399	O	3/15/17	WED	3/22/17	GL	9:07	13:54	2	GL		GL-7	4.3
400	P	3/15/17	WED	3/22/17	GL	8:53	13:25	0	GL		GL-7	4.5
401	G	3/15/17	WED	3/22/17	GL	9:21	14:33	18	GL	cell ripped	GL-7
402	R	3/15/17	WED	3/22/17	GL	9:18	14:28	30	GL		GL-7	3.6
403	S	3/15/17	WED	3/22/17	GL	8:52	13:22	8	GL		GL-7	4.1
404	A	3/20/17	MON	3/27/17	GL	9:36	14:16	0	GL	cell ripped	GL-7
405	B	3/20/17	MON	3/27/17	GL	9:49	14:41	17	GL	cell ripped	GL-7
407	D	3/20/17	MON	3/27/17	GL	9:38	14:19	0	GL		GL-7	4.6
409	F	3/20/17	MON	3/27/17	GL	9:41	14:23	2	GL		GL-7	3.7
411	H	3/20/17	MON	3/27/17	GL	9:47	14:36	0	GL		GL-7	4.3
412	I	3/20/17	MON	3/27/17	GL	9:52	14:51	20	GL	cell ripped	GL-7
413	J	3/20/17	MON	3/27/17	GL	9:53	14:53	0	GL	cell ripped	GL-7
415	L	3/20/17	MON	3/27/17	GL	9:48	14:40	33	GL	no cell	GL-7
417	N	3/20/17	MON	3/27/17	GL	9:55	14:56	4	GL		GL-7	4.5
418	O	3/20/17	MON	3/27/17	GL	9:59	15:04	0	GL		GL-7	4.2
419	P	3/20/17	MON	3/27/17	GL	9:46	14:35	19	GL	Missing wing	GL-7
420	G	3/20/17	MON	3/27/17	GL	9:42	14:26	71	GL	no cell	GL-7
422	S	3/20/17	MON	3/27/17	GL	10:03	15:13	42	GL		GL-7	4.2
425	C	3/20/17	MON	3/27/17	GL	9:56	14:58	3	GL		GL-7	4.3
428	F	3/20/17	MON	3/27/17	GL	9:59	14:47	0	GL		GL-7	3.2
429	G	3/20/17	MON	3/27/17	GL	9:33	14:10	7	GL		GL-7	4.1
430	H	3/20/17	MON	3/27/17	GL	10:01	15:07	1	GL		GL-7	4.6
431	I	3/20/17	MON	3/27/17	GL	9:52	15:02	2	GL		GL-7	4.1
432	J	3/20/17	MON	3/27/17	GL	10:02	15:10	0	GL	cell ripped	GL-7
433	K	3/20/17	MON	3/27/17	GL	9:43	14:30	2	GL		GL-7	4.5
434	L	3/20/17	MON	3/27/17	GL	9:44	14:32	14	GL		GL-7	3.7
435	M	3/20/17	MON	3/27/17	GL	9:35	14:10	0	GL		GL-7	4.5
438	P	3/20/17	MON	3/27/17	GL	9:39	14:21	20	GL		GL-7	4.2
439	G	3/20/17	MON	3/27/17	GL	9:50	14:44	21	GL		GL-7	4.1
442	A	3/22/17	WED	3/29/17	GL	9:10	13:42	0	GL		GL-8	3.4
443	B	3/22/17	WED	3/29/17	GL	9:14	13:50	2	GL		GL-8	4.3
444	C	3/22/17	WED	3/29/17	GL	9:21	14:07	5	GL		GL-8	4.8
446	E	3/22/17	WED	3/29/17	GL	8:57	13:13	1	GL		GL-8	3.7
447	F	3/22/17	WED	3/29/17	GL	9:18	13:56	0	GL		GL-8	3.6
448	G	3/22/17	WED	3/29/17	GL	9:20	14:03	14	GL		GL-8	3.8
449	H	3/22/17	WED	3/29/17	GL	9:00	13:19	0	GL		GL-8	3.5
450	I	3/22/17	WED	3/29/17	GL	9:23	14:16	1	GL		GL-8	4.2
451	J	3/22/17	WED	3/29/17	GL	9:06	13:32	1	GL		GL-8	4
452	K	3/22/17	WED	3/29/17	GL	9:03	13:26	2	GL		GL-8	4.1
453	L	3/22/17	WED	3/29/17	GL	9:16	13:54	0	GL		GL-8	4.2
454	M	3/22/17	WED	3/29/17	GL	9:01	13:21	0	GL		GL-8	4.2
455	N	3/22/17	WED	3/29/17	GL	9:13	13:48	0	GL		GL-8	3.8
456	O	3/22/17	WED	3/29/17	GL	9:08	13:35	2	GL		GL-8	4.5
457	P	3/22/17	WED	3/29/17	GL	9:31	14:20	25	GL		GL-8	4.2
458	G	3/22/17	WED	3/29/17	GL	9:56	13:10	61	GL		GL-8	4
459	R	3/22/17	WED	3/29/17	GL	9:35	14:27	1	GL		GL-8	3.7
460	S	3/22/17	WED	3/29/17	GL	8:55	13:08	19	GL		GL-8	3.6
465	E	3/22/17	WED	3/29/17	GL	9:34	14:24	10	GL		GL-7	3.1
466	F	3/22/17	WED	3/29/17	GL	9:33	14:23	2	GL		GL-7	3.7
467	G	3/22/17	WED	3/29/17	GL	9:09	13:38	73	GL		GL-7	4.5
468	H	3/22/17	WED	3/29/17	GL	8:57	13:16	0	GL		GL-7	3.8
469	I	3/22/17	WED	3/29/17	GL	9:02	13:25	10	GL		GL-7	4.3
470	J	3/22/17	WED	3/29/17	GL	9:24	14:18	2	GL		GL-7	3.4
472	L	3/22/17	WED	3/29/17	GL	9:26	14:14	4	GL		GL-7	4
473	M	3/22/17	WED	3/29/17	GL	9:12	13:44	0	GL		GL-7	3.4
475	O	3/22/17	WED	3/29/17	GL	9:24	14:11	2	GL	cell ripped	GL-7
478	R	3/22/17	WED	3/29/17	GL	9:23	14:09	0	GL	cell ripped	GL-7
479	S	3/22/17	WED	3/29/17	GL	9:05	13:30	94	GL		GL-7	3.3
482	C	3/24/17	FRI	3/31/17	GL	9:26	14:12	5	GL		GL-7	3.6
484	E	3/24/17	FRI	3/31/17	GL	9:36	14:26	9	GL		GL-7	3
488	I	3/24/17	FRI	3/31/17	GL	9:46	14:46	8	GL		GL-8	3.8
489	J	3/24/17	FRI	3/31/17	GL	9:24	14:07	1	GL		GL-8	4.1
490	K	3/24/17	FRI	3/31/17	GL	9:36	14:30	0	GL		GL-8	4.2
491	L	3/24/17	FRI	3/31/17	GL	9:33	14:20	0	GL		GL-8	4.5
492	M	3/24/17	FRI	3/31/17	GL	9:30	14:18	21	GL		GL-8	4.2
493	N	3/24/17	FRI	3/31/17	GL	9:25	14:10	1	GL		GL-8	4
494	O	3/24/17	FRI	3/31/17	GL	9:37	14:27	0	GL		GL-8	4.5
495	P	3/24/17	FRI	3/31/17	GL	9:45	14:43	0	GL		GL-8	4.1
496	G	3/24/17	FRI	3/31/17	GL	9:28	14:16	11	GL		GL-8	4.4
497	R	3/24/17	FRI	3/31/17	GL	9:44	14:41	0	GL		GL-8	3.3
498	S	3/24/17	FRI	3/31/17	GL	9:50	14:51	24	GL		GL-8	3.9
499	A	3/24/17	FRI	3/31/17	GL	9:52	14:54	0	GL		GL-8	4.5
500	B	3/24/17	FRI	3/31/17	GL	9:43	14:38	0	GL		GL-8	4.2
501	C	3/24/17	FRI	3/31/17	GL	9:47	14:50	0	GL		GL-8	4.4
502	D	3/24/17	FRI	3/31/17	GL	9:23	14:03	0	GL		GL-8	4.4
503	E	3/24/17	FRI	3/31/17	GL	9:48	14:47	0	GL	Missing wing	GL-8
504	F	3/24/17	FRI	3/31/17	GL	9:12	13:51	0	GL		GL-8	3.7
505	G	3/24/17	FRI	3/31/17	GL	9:41	14:36	39	GL		GL-8	4.5
507	I	3/24/17	FRI	3/31/17	GL	9:34	14:22	0	GL		GL-8	4.2
508	J	3/24/17	FRI	3/31/17	GL	9:19	13:52	1	GL		GL-8	4.6
509	K	3/24/17	FRI	3/31/17	GL	9:21	13:58	2	GL		GL-8	3.9
511	M	3/24/17	FRI	3/31/17	GL	9:40	14:32	0	GL		GL-8	4.4
515	G	3/24/17	FRI	3/31/17	GL	9:20	13:56	25	GL		GL-7	4
518	A	3/27/17	MON	4/3/17	GL	10:01	15:01	0	GL		GL-9	3.6
521	D	3/27/17	MON	4/3/17	GL	9:57	14:54	0	GL		GL-9	4.3
522	E	3/27/17	MON	4/3/17	GL	9:56	14:52	14	GL		GL-9	3.7
523	F	3/27/17	MON	4/3/17	GL	9:31	14:09	1	GL		GL-9	3.9
524	G	3/27/17	MON	4/3/17	GL	10:02	14:03	8	GL		GL-9	3.8
525	I	3/27/17	MON	4/3/17	GL	9:55	14:56	0	GL		GL-9	4.7
526	J	3/27/17	MON	4/3/17	GL	9:48	14:38	1	GL		GL-9	4.4
527	L	3/27/17	MON	4/3/17	GL	10:04	15:07	2	GL		GL-9	4.2
528	M	3/27/17	MON	4/3/17	GL	9:27	14:03	2	GL		GL-9	3.6
529	N	3/27/17	MON	4/3/17	GL	9:45	14:31	0	GL		GL-9	3.7
530	O	3/27/17	MON	4/3/17	GL	9:35	14:17	9	GL		GL-9	4.3
531	P	3/27/17	MON	4/3/17	GL	9:53	14:48	1	GL		GL-9	3.2
532	G	3/27/17	MON	4/3/17	GL	9:55	14:50	28	GL		GL-9	4
533	R	3/27/17	MON	4/3/17	GL	9:37	14:19	8	GL		GL-9	4.2
534	S	3/27/17	MON	4/3/17	GL	10:00	14:58	0	GL		GL-9	4.8
537	C	3/27/17	MON	4/3/17	GL	9:43	14:28	0	GL		GL-8	4.6
538	D	3/27/17	MON	4/3/17	GL	9:33	14:12	1	GL		GL-8	4.5
539	E	3/27/17	MON	4/3/17	GL	9:34	14:14	0	GL		GL-8	4.1
540	F	3/27/17	MON	4/3/17	GL	9:44	15:11	2	GL		GL-8	3.5
542	I	3/27/17	MON	4/3/17	GL	9:42	14:33	28	GL		GL-8	4.2
544	L	3/27/17	MON	4/3/17	GL	9:51	14:43	5	GL		GL-8	3.4
545	M	3/27/17	MON	4/3/17	GL	9:41	14:27	19	GL		GL-8	4.1
546	N	3/27/17	MON	4/3/17	GL	9:52	14:45	2	GL		GL-8	4.3
547	O	3/27/17	MON	4/3/17	GL	9:38	14:22	0	GL		GL-8	4.3
548	P	3/27/17	MON	4/3/17	GL	9:49	14:40	13	GL		GL-8	4.1
549	G	3/27/17	MON	4/3/17	GL	9:40	14:24	21	GL		GL-8	4.6
550	R	3/27/17	MON	4/3/17	GL	9:30	14:07	3	GL		GL-8	4.3
551	S	3/27/17	MON	4/3/17	GL	9:28	14:04	12	GL		GL-8	4.6
552	A	3/29/17	WED	4/5/17	GL	9:03	13:38	0	GL	Missing wing	GL-9
553	B	3/29/17	WED	4/5/17	GL	9:07	13:46	0	GL		GL-9	3.8
554	C	3/29/17	WED	4/5/17	GL	9:26	14:13	2	GL		GL-9	3.6
555	D	3/29/17	WED	4/5/17	GL	9:14	13:55	1	GL		GL-9	3.7
556	E	3/29/17	WED	4/5/17	GL	9:12	13:54	0	GL		GL-9	3.9
557	F	3/29/17	WED	4/5/17	GL	9:09	13:49	2	GL		GL-9	4.3
558	G	3/29/17	WED	4/5/17	GL	9:04	13:40	12	GL		GL-9	3.7
560	J	3/29/17	WED	4/5/17	GL	9:25	14:10	1	GL		GL-9	4.2
561	L	3/29/17	WED	4/5/17	GL	9:15	13:59	0	GL		GL-9	4.2
562	M	3/29/17	WED	4/5/17	GL	9:00	13:32	0	GL		GL-9	3.6
563	N	3/29/17	WED	4/5/17	GL	9:06	13:44	0	GL		GL-9	4.3
564	O	3/29/17	WED	4/5/17	GL	9:24	14:09	2	GL		GL-9	3.7
566	G	3/29/17	WED	4/5/17	GL	9:10	13:50	6	GL		GL-9	3.7
568	S	3/29/17	WED	4/5/17	GL	9:12	14:01	30	GL		GL-9	4.2
569	A	3/29/17	WED	4/5/17	GL	9:28	14:15	1	GL		GL-10	3.8
570	B	3/29/17	WED	4/5/17	GL	9:35	14:35	0	GL		GL-10	4.5
572	D	3/29/17	WED	4/5/17	GL	9:37	14:37	0	GL		GL-10	4.8
573	E	3/29/17	WED	4/5/17	GL	9:21	14:06	0	GL		GL-10	4.3
574	F	3/29/17	WED	4/5/17	GL	9:31	14:22	2	GL		GL-10	3.9
576	I	3/29/17	WED	4/5/17	GL	9:32	14:25	2	GL		GL-10	4.4
578	L	3/29/17	WED	4/5/17	GL	9:19	14:04	2	GL		GL-10	4.7
579	M	3/29/17	WED	4/5/17	GL	9:34	14:32	7	GL		GL-10	4.5
580	N	3/29/17	WED	4/5/17	GL	9:01	13:35	3	GL		GL-10	4.1
581	O	3/29/17	WED	4/5/17	GL	9:33	14:28	1	GL		GL-10	4.1
585	S	3/29/17	WED	4/5/17	GL	9:29	14:19	9	GL		GL-10	4
586	A	4/3/17	MON	4/10/17	GL	9:37	14:22	2	GL		GL-9	4.1
587	B	4/3/17	MON	4/10/17	GL	9:40	14:27	5	GL		GL-9	3.9
589	D	4/3/17	MON	4/10/17	GL	9:28	14:02	0	GL		GL-9	4.7
590	E	4/3/17	MON	4/10/17	GL	9:33	14:13	1	GL		GL-9	3.9
591	F	4/3/17	MON	4/10/17	GL	9:45	14:37	0	GL		GL-9	3.5
592	G	4/3/17	MON	4/10/17	GL	9:31	14:10	3	GL		GL-9	4.4
594	J	4/3/17	MON	4/10/17	GL	9:12	13:29	7	GL		GL-9	4.4
595	L	4/3/17	MON	4/10/17	GL	9:19	13:42	16	GL		GL-9	4.2
596	M	4/3/17	MON	4/10/17	GL	9:41	14:30	24	GL		GL-9	3.2
600	G	4/3/17	MON	4/10/17	GL	9:27	13:56	189	GL		GL-9	4.4
602	S	4/3/17	MON	4/10/17	GL	9:35	14:18	6	GL		GL-9	4.5
603	A	4/3/17	MON	4/10/17	GL	9:42	14:32	4	GL		GL-11	3.5
604	B	4/3/17	MON	4/10/17	GL	9:10	13:22	0	GL		GL-11	4.3
605	C	4/3/17	MON	4/10/17	GL	9:13	13:31	4	GL		GL-11	4.1
606	D	4/3/17	MON	4/10/17	GL	9:34	14:16	2	GL		GL-11	4
607	E	4/3/17	MON	4/10/17	GL	9:17	13:39	2	GL		GL-11	4.3
608	F	4/3/17	MON	4/10/17	GL	9:24	13:49	2	GL		GL-11	4.5
609	G	4/3/17	MON	4/10/17	GL	9:15	13:35	7	GL		GL-11	4.3
611	J	4/3/17	MON	4/10/17	GL	9:38	14:24	2	GL		GL-11	3.6
612	L	4/3/17	MON	4/10/17	GL	9:11	13:26	0	GL		GL-11	4.1
613	M	4/3/17	MON	4/10/17	GL	9:30	14:04	2	GL		GL-11	4.2
614	N	4/3/17	MON	4/10/17	GL	9:20	13:44	0	GL		GL-11	3.7
615	O	4/3/17	MON	4/10/17	GL	9:26	13:54	8	GL		GL-11	3.3
617	G	4/3/17	MON	4/10/17	GL	9:22	13:47	10	GL		GL-11	4.5
619	S	4/2/17	MON	4/10/17	GL	9:42	14:34	20	GL		GL-11	3.9
620	A	4/5/17	WED	4/12/17	GL	9:26	13:49	1	GL		GL-9	3.9
621	B	4/5/17	WED	4/12/17	GL	9:21	13:36	0	GL		GL-9	3.8
623	D	4/5/17	WED	4/12/17	GL	9:29	13:58	0	GL		GL-9	3.4
624	E	4/5/17	WED	4/12/17	GL	9:40	14:24	14	GL		GL-9	3.2
625	F	4/5/17	WED	4/12/17	GL	9:13	13:30	0	GL		GL-9	3.7
626	G	4/5/17	WED	4/12/17	GL	9:20	13:32	145	GL		GL-9	3.5
628	L	4/5/17	WED	4/12/17	GL	9:24	13:42	0	GL		GL-9	3.7
629	M	4/5/17	WED	4/12/17	GL	9:31	14:04	23	GL		GL-9	4.2
630	N	4/5/17	WED	4/12/17	GL	9:45	14:34	1	GL		GL-9	3.4
631	O	4/5/17	WED	4/12/17	GL	9:23	13:38	0	GL		GL-9	3.3
633	S	4/5/17	WED	4/12/17	GL	9:32	14:11	1	GL		GL-9	4.1
634	A	4/5/17	WED	4/12/17	GL	9:38	14:22	0	GL		GL-11	4
635	B	4/5/17	WED	4/12/17	GL	9:33	14:13	2	GL		GL-11	3.9
636	C	4/5/17	WED	4/12/17	GL	9:43	14:29	11	GL		GL-11	3.6
638	E	4/5/17	WED	4/12/17	GL	9:36	14:20	0	GL		GL-11	3.3
639	F	4/5/17	WED	4/12/17	GL	9:44	14:33	0	GL	no wing	GL-11
640	G	4/5/17	WED	4/12/17	GL	9:35	14:18	47	GL		GL-11	3.4
641	J	4/5/17	WED	4/12/17	GL	9:27	13:52	4	GL		GL-11	3.6
642	L	4/5/17	WED	4/12/17	GL	9:41	14:27	1	GL		GL-11	3.6
644	N	4/5/17	WED	4/12/17	GL	9:47	14:37	24	GL	no wing	GL-11
645	O	4/5/17	WED	4/12/17	GL	9:28	13:55	0	GL	no wing	GL-11
647	S	4/5/17	WED	4/12/17	GL	9:24	13:47	2	GL		GL-11	4.4
648	A	4/10/17	MON	4/17/17	GL	10:40	14:42	0	GL		GL-11	4.7
649	B	4/10/17	MON	4/17/17	GL	10:51	15:08	0	GL		GL-11	3.6
650	C	4/10/17	MON	4/17/17	GL	10:41	14:46	1	GL		GL-11	4.2
651	D	4/10/17	MON	4/17/17	GL	10:33	14:30	12	GL		GL-11	2.8
653	F	4/10/17	MON	4/17/17	GL	10:42	14:48	0	GL		GL-11	4
655	J	4/10/17	MON	4/17/17	GL	10:34	14:32	0	GL	no wing	GL-11
656	L	4/10/17	MON	4/17/17	GL	10:48	15:02	0	GL		GL-11	4
657	M	4/10/17	MON	4/17/17	GL	10:37	14:36	0	GL		GL-11	3.9
658	N	4/10/17	MON	4/17/17	GL	10:32	14:28	1	GL		GL-11	3.9
659	O	4/10/17	MON	4/17/17	GL	10:43	14:51	1	GL		GL-11	4.5
660	G	4/10/17	MON	4/17/17	GL	10:55	15:15	31	GL		GL-11	3.8
661	S	4/10/17	MON	4/17/17	GL	10:38	14:39	4	GL	wing destroyed	GL-11
662	A	4/10/17	MON	4/17/17	GL	10:44	14:54	0	GL		GL-14	4.1
664	C	4/10/17	MON	4/17/17	GL	10:47	14:59	0	GL		GL-14	4.6
665	D	4/10/17	MON	4/17/17	GL	10:52	15:10	4	GL	wing destroyed	GL-14
666	E	4/10/17	MON	4/17/17	GL	10:49	15:05	22	GL		GL-14	4.4
667	F	4/10/17	MON	4/17/17	GL	10:35	14:34	0	GL		GL-14	4.2
669	J	4/10/17	MON	4/17/17	GL	10:46	14:42	0	GL		GL-14	4.3
673	O	4/10/17	MON	4/17/17	GL	10:30	14:25	9	GL		GL-14	4
675	S	4/10/17	MON	4/17/17	GL	10:53	15:13	4	GL	wing destroyed	GL-14
676	A	4/12/17	WED	4/19/17	GL	8:55	13:29	1	GL		GL-12	4
677	B	4/12/17	WED	4/19/17	GL	8:44	13:03	16	GL		GL-12	4.3
678	C	4/12/17	WED	4/19/17	GL	8:52	13:21	0	GL		GL-12	4.6
679	D	4/12/17	WED	4/19/17	GL	9:17	14:10	0	GL		GL-12	4.6
680	E	4/12/17	WED	4/19/17	GL	8:54	13:25	4	GL		GL-12	3.8
681	F	4/12/17	WED	4/19/17	GL	9:11	13:59	0	GL		GL-12	4.1
682	G	4/12/17	WED	4/19/17	GL	8:47	13:10	4	GL		GL-12	4.3
683	J	4/12/17	WED	4/19/17	GL	9:02	13:41	0	GL		GL-12	3.9
684	L	4/12/17	WED	4/19/17	GL	8:49	13:16	0	GL		GL-12	4.5
685	M	4/12/17	WED	4/19/17	GL	9:16	14:07	2	GL		GL-12	4.4
686	N	4/12/17	WED	4/19/17	GL	8:46	13:08	0	GL		GL-12	5
687	O	4/12/17	WED	4/19/17	GL	9:06	13:49	0	GL		GL-12	4.2
688	G	4/12/17	WED	4/19/17	GL	9:01	13:39	35	GL		GL-12	4.8
689	S	4/12/17	WED	4/19/17	GL	9:14	14:05	0	GL		GL-12	4.4
691	B	4/12/17	WED	4/19/17	GL	9:13	14:03	12	GL		GL-15	3.9
692	C	4/12/17	WED	4/19/17	GL	9:09	13:54	14	GL		GL-15	4
694	E	4/12/17	WED	4/19/17	GL	9:12	14:01	6	GL		GL-15	3.9
696	G	4/12/17	WED	4/19/17	GL	8:53	13:23	27	GL		GL-15	3.8
699	M	4/12/17	WED	4/19/17	GL	9:08	13:53	3	GL		GL-15	3.8
700	N	4/12/17	WED	4/19/17	GL	9:03	13:43	4	GL		GL-15	4.2
701	O	4/12/17	WED	4/19/17	GL	8:57	13:34	3	GL		GL-15	4.1
703	S	4/12/17	WED	4/19/17	GL	9:04	13:46	28	GL		GL-15	4.1
706	C	4/12/17	WED	4/19/17	GL	8:45	13:03	0	GL	no wing	GL-13
708	E	4/12/17	WED	4/19/17	GL	8:48	13:14	56	GL		GL-13	4.5
709	F	4/12/17	WED	4/19/17	GL	8:50	13:14	0	GL		GL-13	4.3
711	J	4/12/17	WED	4/19/17	GL	9:10	13:57	0	GL		GL-13	4.5
712	L	4/12/17	WED	4/19/17	GL	8:56	13:31	0	GL		GL-13	4.2
714	N	4/12/17	WED	4/19/17	GL	8:59	13:36	2	GL		GL-13	4.2
717	S	4/12/17	WED	4/19/17	GL	9:07	13:50	12	GL		GL-13	4.2
718	A	4/14/17	FRI	4/21/17	GL	9:41	14:47	0	GL		GL-12	4.2
719	B	4/14/17	FRI	4/21/17	GL	9:33	14:31	0	GL		GL-12	5
720	C	4/14/17	FRI	4/21/17	GL	9:26	14:13	0	GL		GL-12	4.3
721	D	4/14/17	FRI	4/21/17	GL	9:29	14:22	2	GL		GL-12	4.7
722	E	4/14/17	FRI	4/21/17	GL	9:34	14:32	0	GL		GL-12	3.8
723	F	4/14/17	FRI	4/21/17	GL	9:27	14:16	2	GL		GL-12	4.1
724	G	4/14/17	FRI	4/21/17	GL	9:28	14:18	160	GL		GL-12	3.9
726	L	4/14/17	FRI	4/21/17	GL	9:40	14:45	0	GL		GL-12	3.7
727	M	4/14/17	FRI	4/21/17	GL	9:38	14:40	0	GL		GL-12	4
729	O	4/14/17	FRI	4/21/17	GL	9:37	14:38	0	GL		GL-12	4.2
731	S	4/14/17	FRI	4/21/17	GL	9:43	14:52	17	GL		GL-12	4
732	A	4/14/17	FRI	4/21/17	GL	9:39	14:42	0	GL		GL-13	3.8
733	B	4/14/17	FRI	4/21/17	GL	9:42	14:50	1	GL		GL-13	4.3
734	C	4/14/17	FRI	4/21/17	GL	9:16	13:51	0	GL		GL-13	3.7
735	D	4/13/17	FRI	4/21/17	GL	9:23	14:07	0	GL		GL-13	4.2
736	E	4/13/17	FRI	4/21/17	GL	9:25	14:10	0	GL		GL-13	3.7
737	F	4/13/17	FRI	4/21/17	GL	9:22	14:05	0	GL		GL-13	4
738	G	4/13/17	FRI	4/21/17	GL	9:18	13:57	8	GL		GL-13	4
739	J	4/13/17	FRI	4/21/17	GL	9:35	14:34	9	GL		GL-13	3.9
740	L	4/13/17	FRI	4/21/17	GL	9:30	14:25	0	GL		GL-13	3.6
741	M	4/13/17	FRI	4/21/17	GL	9:20	14:00	1	GL		GL-13	4.5
742	N	4/13/17	FRI	4/21/17	GL	9:32	14:27	3	GL		GL-13	4.1
746	A	4/13/17	FRI	4/21/17	GL	9:11	13:43	0	GL		GL-14	3.6
747	B	4/13/17	FRI	4/21/17	GL	9:13	13:45	0	GL		GL-14	4.9
748	C	4/13/17	FRI	4/21/17	GL	9:17	13:54	1	GL		GL-14	4
749	D	4/13/17	FRI	4/21/17	GL	9:15	13:49	0	GL		GL-14	4.3
752	G	4/13/17	FRI	4/21/17	GL	9:21	14:02	9	GL		GL-14	4.3
760	A	4/17/17	MON	4/24/17	GL	9:17	14:09	1	GL		GL-14	4.6
762	C	4/17/17	MON	4/24/17	GL	9:22	14:19	0	GL		GL-14	3.7
765	F	4/17/17	MON	4/24/17	GL	9:05	13:50	3	GL	wing destroyed	GL-14
766	G	4/17/17	MON	4/24/17	GL	9:00	13:37	4	GL		GL-14	4.4
768	L	4/17/17	MON	4/24/17	GL	9:08	13:56	5	GL		GL-14	4.1
773	S	4/17/17	MON	4/24/17	GL	9:14	14:07	1	GL		GL-14	4.4
775	B	4/21/17	MON	4/24/17	GL	9:04	13:46	1	GL		GL-12	4.3
776	C	4/21/17	MON	4/24/17	GL	9:04	13:53	3	GL		GL-12	3.9
777	D	4/21/17	MON	4/24/17	GL	9:24	14:24	2	GL		GL-12	4
778	E	4/21/17	MON	4/24/17	GL	9:13	14:04	0	GL		GL-12	4.3
779	F	4/21/17	MON	4/24/17	GL	9:09	13:59	2	GL		GL-12	3.9
780	G	4/21/17	MON	4/24/17	GL	9:18	14:12	102	GL		GL-12	4.3
782	L	4/21/17	MON	4/24/17	GL	9:23	14:22	1	GL		GL-12	4.1
783	M	4/21/17	MON	4/24/17	GL	9:21	14:17	0	GL		GL-12	4.4
784	N	4/21/17	MON	4/24/17	GL	9:10	14:02	1	GL	no wing	GL-12
785	O	4/21/17	MON	4/24/17	GL	9:19	14:14	3	GL		GL-12	3.8
787	S	4/21/17	MON	4/24/17	GL	9:03	13:44	4	GL		GL-12	3.2
801	S	4/17/17	MON	4/24/17	GL	9:01	13:40	77	GL		GL-15	3.5
802	A	4/19/17	WED	4/26/17	GL	9:13	13:34	4	GL		GL-12	4.3
803	B	4/19/17	WED	4/26/17	GL	9:24	13:53	2	GL		GL-12	3.9
804	C	4/19/17	WED	4/26/17	GL	9:22	13:51	3	GL		GL-12	4.3
807	F	4/19/17	WED	4/26/17	GL	9:19	13:43	1	GL		GL-12	4.1
808	G	4/19/17	WED	4/26/17	GL	9:16	13:38	43	GL		GL-12	3.9
809	J	4/19/17	WED	4/26/17	GL	9:07	13:23	0	GL		GL-12	4
810	L	4/19/17	WED	4/26/17	GL	9:26	13:58	3	GL		GL-12	4.5
811	M	4/19/17	WED	4/26/17	GL	9:21	13:48	0	GL		GL-12	3.9
812	N	4/19/17	WED	4/26/17	GL	9:25	13:57	0	GL		GL-12	4.1
813	O	4/19/17	WED	4/26/17	GL	9:18	13:41	6	GL		GL-12	3.2
815	S	4/19/17	WED	4/26/17	GL	9:20	13:46	30	GL		GL-12	3.5
816	A	4/19/17	WED	4/26/17	GL	9:05	13:07	4	GL		GL-9	4.1
818	C	4/19/17	WED	4/26/17	GL	9:15	13:37	15	GL		GL-9	3.4
823	J	4/19/17	WED	4/26/17	GL	9:12	13:32	0	GL		GL-9	3.6
824	L	4/19/17	WED	4/26/17	GL	9:06	13:10	2	GL		GL-9	3.5
826	N	4/19/17	WED	4/26/17	GL	9:10	13:28	11	GL		GL-9	3.4
827	O	4/19/17	WED	4/26/17	GL	9:11	13:30	0	GL		GL-9	3.5
829	S	4/19/17	WED	4/26/17	GL	9:08	13:25	17	GL		GL-9	3.7
844	A	4/21/17	FRI	4/28/17	GL	9:31	13:57	7	GL		GL-11	2.9
845	B	4/21/17	FRI	4/28/17	GL	9:18	13:34	4	GL		GL-11	2.8
846	C	4/21/17	FRI	4/28/17	GL	9:32	14:01	0	GL		GL-11	4.2
848	E	4/21/17	FRI	4/28/17	GL	9:36	14:07	1	GL		GL-11	3.3
849	F	4/21/17	FRI	4/28/17	GL	9:27	13:51	1	GL		GL-11	3
851	J	4/21/17	FRI	4/28/17	GL	9:44	14:22	0	GL		GL-11	3.2
852	L	4/21/17	FRI	4/28/17	GL	9:28	13:53	0	GL		GL-11	3.9
853	M	4/21/17	FRI	4/28/17	GL	9:16	13:31	19	GL		GL-11	3
854	N	4/21/17	FRI	4/28/17	GL	9:17	13:32	5	GL		GL-11	2.9
855	O	4/21/17	FRI	4/28/17	GL	9:42	14:18	1	GL		GL-11	2.6
857	S	4/21/17	FRI	4/28/17	GL	9:46	14:23	51	GL		GL-11	3.8
858	A	4/21/17	FRI	4/28/17	GL	9:35	14:05	0	GL		GL-14	4.6
859	B	4/21/17	FRI	4/28/17	GL	9:33	14:03	1	GL		GL-14	3.5
860	C	4/21/17	FRI	4/28/17	GL	9:41	14:15	0	GL		GL-14	4.3
861	D	4/21/17	FRI	4/28/17	GL	9:24	13:43	0	GL		GL-14	4.7
862	E	4/21/17	FRI	4/28/17	GL	9:37	14:09	2	GL		GL-14	4
863	F	4/21/17	FRI	4/28/17	GL	9:39	14:14	0	GL		GL-14	4.3
864	G	4/21/17	FRI	4/28/17	GL	9:25	16:45	38	GL		GL-14	4.6
865	J	4/21/17	FRI	4/28/17	GL	9:22	13:39	0	GL		GL-14	4.7
866	L	4/21/17	FRI	4/28/17	GL	9:43	14:19	2	GL	wing destroyed	GL-14
867	M	4/21/17	FRI	4/28/17	GL	9:23	13:41	0	GL		GL-14	4.5
868	N	4/21/17	FRI	4/28/17	GL	9:34	14:11	0	GL		GL-14	4.7
869	O	4/21/17	FRI	4/28/17	GL	9:30	13:56	0	GL		GL-14	4.4
871	S	4/21/17	FRI	4/28/17	GL	9:20	13:37	2	GL		GL-14	4
888	C	4/24/17	MON	5/1/17	GL	9:32	14:09	1	GL		GL-12	3.6
890	E	4/26/17	MON	5/1/17	GL	9:38	14:21	0	GL		GL-12	3.6
891	F	4/27/17	MON	5/1/17	GL	9:45	14:33	0	GL	wing destroyed	GL-12
894	L	4/30/17	MON	5/1/17	GL	9:44	14:30	0	GL		GL-12	3.6
895	M	5/1/17	MON	5/1/17	GL	9:37	14:18	1	GL		GL-12	4.2
896	N	5/2/17	MON	5/1/17	GL	9:42	14:28	0	GL		GL-12	4
899	S	5/5/17	MON	5/1/17	GL	9:35	14:13	9	GL		GL-12	3.4
915	B	4/24/17	MON	5/1/17	GL	9:31	14:34	0	GL		GL-9	2.9
916	C	4/24/17	MON	5/1/17	GL	9:31	14:07	6	GL		GL-9	3.7
919	F	4/24/17	MON	5/1/17	GL	9:33	14:12	0	GL		GL-9	2.9
920	G	4/24/17	MON	5/1/17	GL	9:28	14:00	10	GL		GL-9	3.6
921	J	4/24/17	MON	5/1/17	GL	9:30	14:04	0	GL		GL-9	3.6
922	L	4/24/17	MON	5/1/17	GL	9:40	14:24	12	GL		GL-9	3.1
924	N	4/24/17	MON	5/1/17	GL	9:48	14:37	3	GL		GL-9	2.9
927	S	4/24/17	MON	5/1/17	GL	9:27	13:58	91	GL		GL-9	4.1
944	C	4/26/17	WED	5/3/17	GL	9:10	13:10	30	GL		GL-9	3.7
945	D	4/26/17	WED	5/3/17	GL	9:24	13:26	0	GL		GL-9	4
946	E	4/26/17	WED	5/3/17	GL	9:18	13:20	11	GL		GL-9	3.6
947	F	4/26/17	WED	5/3/17	GL	9:23	13:24	8	GL		GL-9	3.1
948	G	4/26/17	WED	5/3/17	GL	9:14	13:15	84	GL		GL-9	4.3
950	L	4/26/17	WED	5/3/17	GL	9:16	13:18	0	GL		GL-9	4.6
951	M	4/26/17	WED	5/3/17	GL	9:21	13:22	0	GL	wing destroyed	GL-9
953	O	4/26/17	WED	5/3/17	GL	9:12	13:12	14	GL		GL-9	3.1
954	S	4/26/17	WED	5/3/17	GL	9:13	13:14	78	GL		GL-9	2.7
955	A	4/28/17	FRI	5/5/17	GL	9:32	13:19	9	GL		GL-9	2.8
957	C	4/28/17	FRI	5/5/17	GL	9:31	13:17	15	GL		GL-9	3.8
959	E	4/28/17	FRI	5/5/17	GL	9:33	13:22	0	GL		GL-9	3.2
961	G	4/28/17	FRI	5/5/17	GL	9:28	13:12	86	GL		GL-9	3.3
963	L	4/28/17	FRI	5/5/17	GL	9:29	13:14	6	GL		GL-9	3.7
964	M	4/28/17	FRI	5/5/17	GL	9:37	13:39	0	GL		GL-9	2.8
965	N	4/28/17	FRI	5/5/17	GL	9:38	13:40	0	GL		GL-9	2.9
969	B	4/28/17	FRI	5/5/17	GL	9:15	12:47	0	GL		GL-12	3.6
971	D	4/28/17	FRI	5/5/17	GL	9:27	13:09	3	GL		GL-12	4.3
973	F	4/28/17	FRI	5/5/17	GL	9:29	13:42	0	GL		GL-12	4.2
974	G	4/28/17	FRI	5/5/17	GL	9:23	13:02	24	GL		GL-12	4.2
977	M	4/28/17	FRI	5/5/17	GL	9:25	13:06	0	GL		GL-12	3.5
979	O	4/28/17	FRI	5/5/17	GL	9:35	13:24	0	GL		GL-12	4.1
980	S	4/28/17	FRI	5/5/17	GL	9:16	12:51	32	GL		GL-12	4.2
983	C	4/28/17	FRI	5/5/17	GL	9:24	13:05	48	GL		GL-11	2.6
984	D	4/28/17	FRI	5/5/17	GL	9:21	13:00	0	GL		GL-11	2.8
985	E	4/28/17	FRI	5/5/17	GL	9:13	12:46	0	GL		GL-11	3.2
987	G	4/28/17	FRI	5/5/17	GL	9:19	12:55	53	GL		GL-11	3
990	M	4/28/17	FRI	5/5/17	GL	9:20	12:57	0	GL		GL-11	3.8
993	S	4/28/17	FRI	5/5/17	GL	9:17	12:52	18	GL		GL-11	3.6
995	B	6/5/17	MON	6/12/17	GL	8:43	12:57	0	GL		GL-9	4
999	F	6/5/17	MON	6/12/17	GL	8:41	12:56	0	GL		GL-9	4
1000	G	6/5/17	MON	6/12/17	GL	9:05	13:38	7	GL		GL-9	3.7
1001	J	6/5/17	MON	6/12/17	GL	9:02	13:33	0	GL		GL-9	3.4
1002	L	6/5/17	MON	6/12/17	GL	8:45	13:00	11	GL		GL-9	3
1005	O	6/5/17	MON	6/12/17	GL	8:35	12:42	0	GL		GL-9	2.7
1008	B	6/5/17	MON	6/12/17	GL	8:34	12:39	0	GL		GL-16	3.9
1009	C	6/5/17	MON	6/12/17	GL	8:52	13:15	2	GL		GL-16	3.5
1010	D	6/5/17	MON	6/12/17	GL	8:48	13:05	1	GL		GL-16	3.9
1011	E	6/5/17	MON	6/12/17	GL	8:54	13:17	0	GL		GL-16	3.9
1012	F	6/5/17	MON	6/12/17	GL	8:49	13:12	0	GL		GL-16	3.6
1013	G	6/5/17	MON	6/12/17	GL	8:42	12:50	8	GL		GL-16	3.8
1014	J	6/5/17	MON	6/12/17	GL	8:29	12:29	0	GL		GL-16	3.8
1015	L	6/5/17	MON	6/12/17	GL	8:30	12:32	0	GL		GL-16	4.1
1019	S	6/5/17	MON	6/12/17	GL	8:03	12:44	0	GL		GL-16	3.4
1021	B	6/5/17	MON	6/12/17	GL	9:08	13:44	0	GL		GL-18	3.5
1022	C	6/5/17	MON	6/12/17	GL	8:55	13:20	1	GL		GL-18	4.3
1023	D	6/5/17	MON	6/12/17	GL	9:10	13:46	0	GL		GL-18	3.7
1024	E	6/5/17	MON	6/12/17	GL	9:15	13:52	0	GL	NO CELL	GL-18
1025	F	6/5/17	MON	6/12/17	GL	8:46	13:02	0	GL		GL-18	3.6
1027	J	6/5/17	MON	6/12/17	GL	9:02	13:41	0	GL		GL-18	3.8
1028	L	6/5/17	MON	6/12/17	GL	9:16	13:53	0	GL		GL-18	3.8
1029	M	6/5/17	MON	6/12/17	GL	9:12	13:48	0	GL		GL-18	3.8
1032	S	6/5/17	MON	6/12/17	GL	9:03	13:35	2	GL		GL-18	3.8
1034	B	6/5/17	MON	6/12/17	GL	8:38	12:49	0	GL		GL-17	3.5
1035	C	6/5/17	MON	6/12/17	GL	9:00	13:29	0	GL		GL-17	3.8
1037	E	6/5/17	MON	6/12/17	GL	8:37	13:23	0	GL		GL-17	4.3
1038	F	6/5/17	MON	6/12/17	GL	9:13	13:49	0	GL		GL-17	4.5
1039	G	6/5/17	MON	6/12/17	GL	8:51	13:07	3	GL		GL-17	3.9
1040	J	6/5/17	MON	6/12/17	GL	8:31	12:35	0	GL		GL-17	3.8
1041	L	6/5/17	MON	6/12/17	GL	8:22	12:24	0	GL		GL-17	4.1
1042	M	6/5/17	MON	6/12/17	GL	8:39	12:54	5	GL		GL-17	3.7
1043	N	6/5/17	MON	6/12/17	GL	8:32	12:36	0	GL		GL-17	3.8
1044	O	6/5/17	MON	6/12/17	GL	8:24	12:25	0	GL		GL-17	4.6
1045	S	6/5/17	MON	6/12/17	GL	8:58	13:26	3	GL		GL-17	3.5
1046	A	6/7/17	WED	6/14/17	GL	9:14	13:42	0	GL		GL-18	4.5
1047	B	6/7/17	WED	6/14/17	GL	8:43	12:46	1	GL		GL-18	3.5
1048	C	6/7/17	WED	6/14/17	GL	9:09	13:34	1	GL		GL-18	3.7
1049	D	6/7/17	WED	6/14/17	GL	9:12	13:39	2	GL		GL-18	4
1050	E	6/7/17	WED	6/14/17	GL	8:50	13:02	1	GL		GL-18	4
1051	F	6/7/17	WED	6/14/17	GL	8:55	13:12	0	GL		GL-18	3.8
1053	J	6/7/17	WED	6/14/17	GL	9:11	13:36	3	GL		GL-18	3.5
1054	L	6/7/17	WED	6/14/17	GL	8:39	12:38	0	GL		GL-18	4.4
1055	M	6/7/17	WED	6/14/17	GL	8:49	13:00	3	GL		GL-18	3.5
1056	N	6/7/17	WED	6/14/17	GL	9:08	13:31	0	GL		GL-18	3.7
1057	O	6/7/17	WED	6/14/17	GL	9:03	13:21	0	GL	NO CELL	GL-18
1058	S	6/7/17	WED	6/14/17	GL	9:18	13:51	26	GL		GL-18	4.5
1059	A	6/7/17	WED	6/14/17	GL	8:45	12:49	0	GL		GL-17	3.6
1060	B	6/7/17	WED	6/14/17	GL	8:42	12:43	0	GL		GL-17	4
1061	C	6/7/17	WED	6/14/17	GL	8:54	13:09	0	GL		GL-17	4.1
1062	D	6/7/17	WED	6/14/17	GL	8:35	12:32	0	GL		GL-17	4
1063	E	6/7/17	WED	6/14/17	GL	8:41	12:41	1	GL		GL-17	4.2
1064	F	6/7/17	WED	6/14/17	GL	8:27	12:36	1	GL		GL-17	4.1
1065	G	6/7/17	WED	6/14/17	GL	8:47	12:53	2	GL		GL-17	3.9
1066	J	6/7/17	WED	6/14/17	GL	8:58	13:16	0	GL		GL-17	4.4
1067	L	6/7/17	WED	6/14/17	GL	8:52	13:05	0	GL		GL-17	4
1069	N	6/7/17	WED	6/14/17	GL	9:02	13:20	0	GL		GL-17	4.5
1071	S	6/7/17	WED	6/14/17	GL	8:29	12:26	0	GL		GL-17	3.8
1072	A	6/7/17	WED	6/14/17	GL	8:27	12:23	0	GL		GL-16	3.8
1073	B	6/7/17	WED	6/14/17	GL	8:57	13:13	0	GL		GL-16	3.5
1074	C	6/7/17	WED	6/14/17	GL	9:21	13:56	0	GL		GL-16	3.8
1075	D	6/7/17	WED	6/14/17	GL	9:05	13:26	0	GL		GL-16	3.6
1076	E	6/7/17	WED	6/14/17	GL	9:16	13:48	1	GL		GL-16	3.7
1078	G	6/7/17	WED	6/14/17	GL	8:31	12:29	32	GL		GL-16	3.8
1079	J	6/7/17	WED	6/14/17	GL	9:04	13:24	0	GL		GL-16	3.8
1080	L	6/7/17	WED	6/14/17	GL	9:07	13:29	0	GL		GL-16	3.7
1081	M	6/7/17	WED	6/14/17	GL	9:19	13:53	1	GL		GL-16	3.6
1083	O	6/7/17	WED	6/14/17	GL	8:53	13:08	0	GL		GL-16	3.3
1084	S	6/7/17	WED	6/14/17	GL	9:15	13:45	3	GL		GL-16	3.8
1087	C	6/12/17	MON	6/19/17	GL	10:21	15:00	2	GL		GL-18	3.5
1089	E	6/12/17	MON	6/19/17	GL	10:17	14:53	0	GL		GL-18	3.2
1092	J	6/12/17	MON	6/19/17	GL	10:06	14:34	1	GL		GL-18	3.5
1094	M	6/12/17	MON	6/19/17	GL	10:14	14:50	0	GL		GL-18	4.6
1095	N	6/12/17	MON	6/19/17	GL	10:19	14:56	0	GL		GL-18	3.7
1096	O	6/12/17	MON	6/19/17	GL	10:28	15:08	2	GL		GL-18	4.2
1097	S	6/12/17	MON	6/19/17	GL	10:15	14:51	64	GL		GL-18	3.2
1099	B	6/12/17	MON	6/19/17	GL	10:26	15:04	0	GL		GL-17	3.6
1100	C	6/12/17	MON	6/19/17	GL	10:10	14:42	0	GL		GL-17	3.8
1102	E	6/12/17	MON	6/19/17	GL	10:31	15:10	0	GL		GL-17	4.1
1103	F	6/12/17	MON	6/19/17	GL	10:12	14:46	0	GL		GL-17	3.9
1104	G	6/12/17	MON	6/19/17	GL	10:23	15:02	45	GL		GL-17	3.6
1105	J	6/12/17	MON	6/19/17	GL	10:07	14:37	1	GL		GL-17	3.5
1108	N	6/12/17	MON	6/19/17	GL	10:09	14:40	0	GL		GL-17	3.8
1110	S	6/12/17	MON	6/19/17	GL	10:33	15:13	15	GL		GL-17	3.9
