# Supplementary material for: Pollen from multiple sunflower cultivars and species reduces a common bumblebee gut pathogen
Source: R Soc Open Sci. 2019 Apr 3;6(4):190279. doi: 10.1098/rsos.190279 (PMC6502360; doi:10.1098/rsos.190279)
Supplement: Death_by_Sflower [file rsos190279supp4.csv]

Bee ID	Treatment	Inoc Date	Count Day of week	Dissect Date	Dissect ID	Vortex Time	Count Time	Count	Count ID	Death date	Colony	Wings	Time.to.death	Death.before.dissect
1	A	2/8/17	WED	2/15/17	GL	9:46	14:04	3	GL		GL-1	4.5	0	0
2	B	2/8/17	WED	2/15/17	GL	9:30	13:49	2	GL		GL-1	3.3	0	0
3	C	2/8/17	WED	2/15/17	GL	9:27	13:47	3	GL		GL-1	3.9	0	0
4	D	2/8/17	WED	2/15/17	GL	9:20	13:30	2	GL		GL-1	3.5	0	0
5	E	2/8/17	.	.	.	.	.	.	.	2/12/17	GL-1		4	1
6	F	2/8/17	WED	2/15/17	GL	9:21	13:39	3	GL		GL-1	3.9	0	0
7	G	2/8/17	WED	2/15/17	GL	9:42	13:59	71	GL		GL-1	4.2	0	0
8	S	2/8/17	WED	2/15/17	GL	9:40	13:55	39	GL		GL-1	4.2	0	0
9	A	2/8/17	.	.	.	.	.	.	.	2/10/17	GL-1		2	1
10	B	2/8/17	.	.	.	.	.	.	.	2/10/17	GL-1		2	1
11	C	2/8/17	WED	2/15/17	GL	9:25	13:44	5	GL		GL-1	3.7	0	0
12	D	2/8/17	WED	2/15/17	GL	9:23	13:42	3	GL		GL-1	3.5	0	0
13	E	2/8/17	.	.	.	.	.	.	.	2/10/17	GL-1		2	1
14	F	2/8/17	WED	2/15/17	GL	9:44	14:01	0	GL		GL-1	3.6	0	0
15	G	2/8/17	WED	2/15/17	GL	9:38	13:53	6	GL		GL-1	4	0	0
16	S	2/8/17	.	.	.	.	.	.	.	2/10/17	GL-1		2	1
17	A	2/10/17	.	.	.	.	.	.	.	2/12/17	GL-1		2	1
18	B	2/10/17	.	.	.	.	.	.	.	2/12/17	GL-1		2	1
19	C	2/10/17	.	.	.	.	.	.	.	2/12/17	GL-1		2	1
20	D	2/10/17	.	.	.	.	.	.	.	2/14/17	GL-1		4	1
21	E	2/10/17	.	.	.	.	.	.	.	2/14/17	GL-1		4	1
23	G	2/10/17	.	.	.	.	.	.	.	2/14/17	GL-1		4	1
24	S	2/10/17	.	.	.	.	.	.	.	2/12/17	GL-1		2	1
25	A	2/10/17	FRI	2/17/17	GL	9:20	13:36	2	GL		GL-1	4.1	0	0
26	B	2/10/17	.	.	.	.	.	.	.	2/16/17	GL-1		6	1
27	C	2/10/17	.	.	.	.	.	.	.	2/14/17	GL-1		4	1
28	D	2/10/17	FRI	2/17/17	GL	9:23	13:42	41	GL		GL-1	4	0	0
29	E	2/10/17	FRI	2/17/17	GL	9:24	13:45	48	GL		GL-1	3.8	0	0
30	F	2/10/17	FRI	2/17/17	GL	9:21	13:39	0	GL		GL-1	3.8	0	0
31	G	2/10/17	.	.	.	.	.	.	.	2/12/17	GL-1		2	1
32	S	2/10/17	FRI	2/17/17	GL	9:26	13:48	74	GL		GL-1	4	0	0
41	A	2/13/17	MON	2/18/17	GL	9:05	13:00	1	GL		GL-2	4.5	0	0
42	B	2/13/17	MON	2/18/17	GL	9:11	13:11	0	GL		GL-2	3.6	0	0
43	C	2/13/17	MON	2/18/17	GL	9:08	13:05	1	GL		GL-2	4.2	0	0
44	D	2/13/17	MON	2/18/17	GL	9:09	13:09	0	GL		GL-2	3.6	0	0
45	E	2/13/17	.	.	.	.	.	.	.	2/14/17	GL-2		1	1
46	F	2/13/17	MON	2/18/17	GL	9:06	13:03	0	GL		GL-2	4.1	0	0
47	G	2/13/17	MON	2/18/17	GL	9:13	13:15	3	GL		GL-2	4	0	0
48	S	2/13/17	.	.	.	.	.	.	.	2/16/17	GL-2		3	1
49	A	2/15/17	WED	2/20/17	GL	8:55	13:02	1	GL		GL-2	4	0	0
50	B	2/15/17	WED	2/20/17	GL	9:08	13:36	0	GL		GL-2	3.9	0	0
51	C	2/15/17	.	.	.	.	.	.	.	2/19/17	GL-2		4	1
52	D	2/15/17	WED	2/20/17	GL	9:14	13:42	0	GL		GL-2	4.1	0	0
53	E	2/15/17	WED	2/20/17	GL	9:12	13:40	2	GL		GL-2	3.9	0	0
54	F	2/15/17	WED	2/20/17	GL	8:56	13:04	1	GL		GL-2	4	0	0
55	G	2/15/17	WED	2/20/17	GL	8:50	12:55	24	GL		GL-2	4.3	0	0
56	S	2/15/17	WED	2/20/17	GL	9:02	13:16	2	GL		GL-2	4.3	0	0
57	A	2/15/17	WED	2/20/17	GL	8:59	13:12	2	GL		GL-3	4.3	0	0
58	B	2/15/17	WED	2/20/17	GL	9:05	13:30	22	GL		GL-3	4.4	0	0
59	C	2/15/17	WED	2/20/17	GL	8:58	13:09	100	GL		GL-3	3.6	0	0
60	D	2/15/17	WED	2/20/17	GL	9:06	13:31	13	GL		GL-3	4.5	0	0
61	E	2/15/17	WED	2/20/17	GL	9:03	13:19	17	GL		GL-3	4.7	0	0
63	G	2/15/17	WED	2/20/17	GL	8:52	12:58	83	GL		GL-3	3.8	0	0
64	S	2/15/17	WED	2/20/17	GL	9:10	13:36	65	GL		GL-3	3.8	0	0
65	A	2/17/17	.	.	.	.	.	.	.	2/21/17	GL-2		4	1
66	B	2/17/17	FRI	2/24/17	GL	9:02	12:54	0	GL		GL-2	4.6	0	0
67	C	2/17/17	FRI	2/24/17	GL	9:18	13:30	0	GL		GL-2	4	0	0
68	D	2/17/17	FRI	2/24/17	GL	9:21	13:32	0	GL		GL-2	4.1	0	0
69	E	2/17/17	FRI	2/24/17	GL	9:05	12:59	0	GL		GL-2	4.3	0	0
70	F	2/17/17	FRI	2/24/17	GL	9:09	13:19	0	GL		GL-2	4.2	0	0
71	G	2/17/17	.	.	.	.	.	.	.	2/23/17	GL-2		6	1
72	S	2/17/17	FRI	2/24/17	GL	9:27	13:41	0	GL		GL-2	3.3	0	0
73	A	2/17/17	FRI	2/24/17	GL	9:12	13:21	6	GL		GL-3	4.3	0	0
74	B	2/17/17	FRI	2/24/17	GL	9:25	13:37	14	GL		GL-3	4.6	0	0
75	C	2/17/17	FRI	2/24/17	GL	9:16	13:28	7	GL		GL-3	3.8	0	0
76	D	2/17/17	FRI	2/24/17	GL	9:07	13:03	7	GL		GL-3	4.6	0	0
77	E	2/17/17	FRI	2/24/17	GL	9:14	13:24	6	GL		GL-3	4	0	0
78	F	2/17/17	FRI	2/24/17	GL	9:23	13:36	7	GL		GL-3	4.5	0	0
79	G	2/17/17	FRI	2/24/17	GL	9:30	13:42	11	GL		GL-3	4.2	0	0
80	S	2/17/17	FRI	2/24/17	GL	9:00	12:52:00	11	GL		GL-3	4.3	0	0
81	A	2/20/17	MON	2/27/17	GL	9:34	14:06	2	GL		GL-3	4.5	0	0
82	B	2/20/17	MON	2/27/17	GL	9:09	13:38	2	GL		GL-3	4.4	0	0
83	C	2/20/17	MON	2/27/17	GL	9:39	14:11	6	GL		GL-3	4.5	0	0
84	D	2/20/17	.	.	.	.	.	.	.	2/23/17	GL-3		3	1
85	E	2/20/17	MON	2/27/17	GL	9:18	13:48	13	GL		GL-3	4.2	0	0
86	F	2/20/17	.	.	.	.	.	.	.	2/26/17	GL-3		6	1
87	G	2/20/17	.	.	.	.	.	.	.	2/26/17	GL-3		6	1
88	H	2/20/17	MON	2/27/17	GL	9:16	13:45	1	GL		GL-3	3.5	0	0
89	I	2/20/17	MON	2/27/17	GL	9:44	14:16	12	GL		GL-3	4.3	0	0
90	J	2/20/17	.	.	.	.	.	.	.	2/21/17	GL-3		1	1
91	K	2/20/17	MON	2/27/17	GL	9:20	13:52	38	GL		GL-3	4.5	0	0
92	L	2/20/17	MON	2/27/17	GL	9:37	14:09	2	GL		GL-3	4.3	0	0
93	M	2/20/17	MON	2/27/17	GL	9:54	14:22	10	GL		GL-3	3.9	0	0
95	O	2/20/17	MON	2/27/17	AGM	9:48	14:20	40	GL		GL-3	4.2	0	0
96	P	2/20/17	MON	2/27/17	GL	9:42	14:14	0	GL		GL-3	4.4	0	0
97	Q	2/20/17	MON	2/27/17	AGM	9:48	14:19	31	GL		GL-3	4.5	0	0
98	R	2/20/17	.	.	.	.	.	.		2/23/17	GL-3		3	1
99	S	2/20/17	MON	2/27/17	GL	9:32	14:05	35	GL		GL-3	3.9	0	0
100	A	2/20/17	MON	2/27/17	GL	9:29	14:03	0	GL		GL-2	4.2	0	0
101	B	2/20/17	MON	2/27/17	AGM	10:04	14:27	11	GL		GL-2	3.5	0	0
102	C	2/20/17	MON	2/27/17	AGM	9:32	13:34	0	GL		GL-2	4.3	0	0
103	D	2/20/17	MON	2/27/17	AGM	9:27	13:32	2	GL		GL-2	3.8	0	0
104	E	2/20/17	MON	2/27/17	GL	9:26	13:59	8	GL		GL-2	4.4	0	0
105	F	2/20/17	MON	2/27/17	GL	9:59	13:18	5	GL		GL-2	4.5	0	0
106	G	2/20/17	MON	2/27/17	AGM	10:00	14:27	6	GL		GL-2	4	0	0
107	H	2/20/17	MON	2/27/17	GL	9:57	13:14	0	GL		GL-2	4.4	0	0
109	J	2/20/17	MON	2/27/17	GL	9:11	13:40	32	GL		GL-2	3.6	0	0
110	K	2/20/17	MON	2/27/17	GL	9:22	13:55	0	GL		GL-2	4	0	0
111	L	2/20/17	MON	2/27/17	GL	9:52	13:11	0	GL		GL-2	4	0	0
112	M	2/20/17	MON	2/27/17	GL	9:24	13:56	13	GL		GL-2	4.5	0	0
113	N	2/20/17	MON	2/27/17	GL	9:50	13:08	0	GL		GL-2	4.5	0	0
114	O	2/20/17	MON	2/27/17	GL	9:14	13:43	1	GL		GL-2	4.5	0	0
115	P	2/20/17	.	.	.	.	.	.	.	2/26/17	GL-2		6	1
116	Q	2/20/17	MON	2/27/17	GL	10:07	13:28	12	GL		GL-2	4.6	0	0
117	R	2/20/17	MON	2/27/17	GL	10:01	13:22	0	GL		GL-2	4.1	0	0
118	S	2/20/17	MON	2/27/17	GL	10:04	13:26	13	GL		GL-2	4.5	0	0
119	A	2/22/17	.	.	.	.	.	.	.	2/28/17	GL-2		6	1
120	B	2/22/17	WED	3/1/17	GL	9:56	14:30	7	GL		GL-2	4	0	0
121	C	2/22/17	WED	3/1/17	GL	9:28	14:02	2	GL		GL-2	4.2	0	0
122	D	2/22/17	WED	3/1/17	GL	9:20	13:54	4	GL		GL-2	3.5	0	0
123	E	2/22/17	WED	3/1/17	GL	9:42	14:19	0	GL		GL-2	4.4	0	0
124	F	2/22/17	WED	3/1/17	GL	9:01	13:04	1	GL		GL-2	4	0	0
125	G	2/22/17	WED	3/1/17	GL	9:46	14:24	42	GL		GL-2	4	0	0
126	H	2/22/17	WED	3/1/17	GL	9:06	13:35	0	GL		GL-2	4.4	0	0
127	I	2/22/17	WED	3/1/17	GL	9:54	14:28	13	GL		GL-2	3.9	0	0
128	J	2/22/17	.	.	.	.	.	.	.	2/26/17	GL-2		4	1
129	K	2/22/17	WED	3/1/17	GL	10:05	14:37	0	GL		GL-2	3.7	0	0
130	L	2/22/17	.	.	.	.	.	.	.	2/26/17	GL-2		4	1
131	M	2/22/17	.	.	.	.	.	.	.	2/26/17	GL-2		4	1
132	N	2/22/17	.	.	.	.	.	.	.	2/26/17	GL-2		4	1
133	O	2/22/17	WED	3/1/17	GL	9:02	13:08	3	GL		GL-2	4.3	0	0
134	P	2/22/17	WED	3/1/17	GL	9:10	13:43	2	GL		GL-2	4.1	0	0
135	Q	2/22/17	WED	3/1/17	GL	9:16	13:49	0	GL		GL-2	4.5	0	0
136	R	2/22/17	.	.	.	.	.	.	.	2/28/17	GL-2		6	1
137	S	2/22/17	WED	3/1/17	GL	9:00	13:04	2	GL		GL-2	4	0	0
138	A	2/22/17	WED	3/1/17	GL	9:40	14:16	17	GL		GL-3	4	0	0
139	B	2/22/17	WED	3/1/17	GL	9:08	13:35	64	GL		GL-3	4.2	0	0
140	C	2/22/17	WED	3/1/17	GL	9:22	13:56	41	GL		GL-3	3.8	0	0
141	D	2/22/17	WED	3/1/17	GL	914	13:48	21	GL		GL-3	4.1	0	0
142	E	2/22/17	WED	3/1/17	GL	9:24	13:58	41	GL		GL-3	4	0	0
143	F	2/22/17	WED	3/1/17	GL	9:50	14:26	16	GL		GL-3	4	0	0
144	G	2/22/17	WED	3/1/17	GL	9:35	14:06	26	GL		GL-3	4.1	0	0
146	I	2/22/17	WED	3/1/17	GL	9:30	14:05	8	GL		GL-3	4	0	0
147	J	2/22/17	WED	3/1/17	GL	9:26	14:00	13	GL		GL-3	3.9	0	0
148	K	2/22/17	WED	3/1/17	GL	9:18	13:52	33	GL		GL-3	3.5	0	0
149	L	2/22/17								2/26/17	GL-3		4	1
150	M	2/22/17	WED	3/1/17	GL	9:32	14:09	5	GL		GL-3	3.9	0	0
151	N	2/22/17	WED	3/1/17	GL	9:12	13:45	5	GL		GL-3	4.2	0	0
152	O	2/22/17	WED	3/1/17	GL	10:00	14:33	1	GL		GL-3	3.8	0	0
153	P	2/22/17	WED	3/1/17	GL	9:04	13:09	4	GL		GL-3	4	0	0
154	Q	2/22/17	WED	3/1/17	GL	10:03	14:34	23	GL		GL-3	4.1	0	0
155	R	2/22/17	WED	3/1/17	GL	9:37	14:14	0	GL		GL-3	3.9	0	0
156	S	2/22/17	WED	3/1/17	GL	9:44	14:21	26	GL		GL-3	4.4	0	0
157	A	2/24/17								3/1/17	GL-2		5	1
158	B	2/24/17	FRI	3/3/17	GL	10:16	14:46	0	GL		GL-2	4	0	0
159	C	2/24/17	.	.	.	.	.	.	.	3/1/17	GL-2		5	1
160	D	2/24/17	.	.	.	.	.	.	.	2/28/17	GL-2		4	1
161	E	2/24/17	FRI	3/3/17	GL	10:03	14:27	1	GL		GL-2	3.9	0	0
163	G	2/24/17	.	.	.	.	.	.	.	2/27/17	GL-2		3	1
164	H	2/24/17	FRI	3/3/17	GL	9:55	14:17	0	GL		GL-2	4	0	0
165	I	2/24/17	.	.	.	.	.	.	.	2/26/17	GL-2		2	1
166	J	2/24/17	FRI	3/3/17	GL	9:59	14:21	0	GL		GL-2	3.8	0	0
167	K	2/24/17	.	.	.	.	.	.	.	2/26/17	GL-2		2	1
168	L	2/24/17	FRI	3/3/17	GL	10:07	14:32	0	GL		GL-2	4.1	0	0
169	M	2/24/17	FRI	3/3/17	GL	10:14	14:40	1	GL		GL-2	3.4	0	0
170	N	2/24/17	FRI	3/3/17	GL	10:01	14:23	0	GL		GL-2	4	0	0
171	O	2/24/17	FRI	3/3/17	GL	9:57	14:18	0	GL		GL-2	4	0	0
172	P	2/24/17	FRI	3/3/17	GL	10:12	14:38	1	GL		GL-2	4	0	0
173	Q	2/24/17	FRI	3/3/17	GL	10:05	14:29	0	GL		GL-2	3.5	0	0
175	S	2/24/17	FRI	3/3/17	GL	10:10	14:35	5	GL		GL-2	3.5	0	0
195	A	2/27/17	MON	3/6/17	GL	.	.	.	.	3/5/17	GL-2		6	1
196	B	2/27/17	MON	3/6/17	GL	9:23	13:30	0	GL		GL-2	4.4	0	0
197	C	2/27/17	MON	3/6/17	GL	9:15	13:19	0	GL		GL-2	4.1	0	0
199	E	2/27/17	MON	3/6/17	GL	9:25	13:32	1	GL		GL-2	4	0	0
201	G	2/27/17	.	.	.	.	.	.	.	3/5/17	GL-2		6	1
202	H	2/27/17	MON	3/6/17	GL	9:30	13:37	0	GL		GL-2	3.3	0	0
203	I	2/27/17	MON	3/6/17	GL	9:13	13:17	9	GL		GL-2	4	0	0
204	J	2/27/17	MON	3/6/17	GL	9:20	13:24	2	GL		GL-2	3.8	0	0
205	K	2/27/17	MON	3/6/17	GL	9:36	13:47	7	GL		GL-2	3.3	0	0
206	L	2/27/17	MON	3/6/17	GL	9:12	13:14	0	GL		GL-2	3.8	0	0
207	M	2/27/17	MON	3/6/17	GL	9:27	13:35	1	GL		GL-2	4.2	0	0
208	N	2/27/17	.	.	.	.	.	.	.	3/5/17	GL-2		6	1
209	O	2/27/17	MON	3/6/17	GL	9:32	13:40	3	GL		GL-2	3.5	0	0
210	P	2/27/17	MON	3/6/17	GL	9:41	13:51	0	GL		GL-2	3.4	0	0
211	Q	2/27/17	MON	3/6/17	GL	9:17	13:22	0	GL		GL-2	4.1	0	0
212	R	2/27/17	MON	3/6/17	GL	9:09	13:12	14	GL		GL-2	3.6	0	0
213	S	2/27/17	MON	3/6/17	GL	9:34	13:43	4	GL		GL-2	4.3	0	0
234	B	3/1/17	WED	3/8/17	GL	9:21	13:08	2	GL		GL-2	3.5	0	0
235	C	3/1/17	.	.	.	.	.	.	.	3/6/17	GL-2		5	1
236	D	3/1/17	.	.	.	.	.	.	.	3/5/17	GL-2		4	1
237	E	3/1/17	.	.	.	.	.	.	.	3/5/17	GL-2		4	1
238	F	3/1/17	WED	3/8/17	GL	9:29	13:30	1	GL		GL-2	4.1	0	0
239	G	3/1/17	WED	3/8/17	GL	9:19	13:04	43	GL		GL-2	3.8	0	0
240	H	3/1/17	WED	3/8/17	GL	9:32	13:37	4	GL		GL-2	3.5	0	0
241	I	3/1/17	.	.	.	.	.	.	.	3/5/17	GL-2		4	1
242	J	3/1/17	WED	3/8/17	GL	9:22	13:18	1	GL		GL-2	4.5	0	0
243	K	3/1/17	.	.	.	.	.	.	.	3/5/17	GL-2		4	1
244	L	3/1/17	WED	3/8/17	GL	9:24	13:21	2	GL		GL-2	4.3	0	0
245	M	3/1/17	.	.	.	.	.	.	.	3/5/17	GL-2		4	1
246	N	3/1/17	.	.	.	.	.	.	.	3/5/17	GL-2		4	1
247	O	3/1/17	WED	3/8/17	GL	9:26	13:25	4	GL		GL-2	4.2	0	0
248	P	3/1/17	WED	3/8/17	GL	9:27	13:27	2	GL		GL-2	4	0	0
250	R	3/1/17	WED	3/8/17	GL	9:30	13:35	0	GL		GL-2	4.1	0	0
251	S	3/1/17	.	.	.	.	.	.	.	3/6/17	GL-2		5	1
252	A	3/3/17	FRI	3/10/17	GL	9:40	13:52	0	GL		GL-2	2.9	0	0
253	B	3/3/17	FRI	3/10/17	GL	9:52	14:16	9	GL		GL-2	4	0	0
254	C	3/3/17	FRI	3/10/17	GL	9:31	13:33	26	GL		GL-2	3.2	0	0
255	D	3/3/17	FRI	3/10/17	GL	9:48	14:07	0	GL		GL-2	2.8	0	0
257	F	3/3/17	FRI	3/10/17	GL	9:49	14:09	2	GL		GL-2	3	0	0
258	G	3/3/17	FRI	3/10/17	GL	9:20	13:10	98	GL		GL-2	3.3	0	0
259	H	3/3/17	FRI	3/10/17	GL	9:28	13:28	0	GL		GL-2	3.4	0	0
262	K	3/3/17	FRI	3/10/17	GL	9:30	13:30	11	GL		GL-2	4	0	0
264	M	3/3/17	FRI	3/10/17	GL	9:26	13:19	2	GL		GL-2	4.5	0	0
265	N	3/3/17	FRI	3/10/17	GL	9:54	14:19	17	GL		GL-2	3.5	0	0
267	P	3/3/17	FRI	3/10/17	GL	9:22	13:13	5	GL		GL-2	3	0	0
270	S	3/3/17	FRI	3/10/17	GL	9:27	13:24	11	GL		GL-2	3	0	0
271	A	3/3/17	FRI	3/10/17	GL	9:55	14:21	0	GL		GL-1	2.8	0	0
272	B	3/3/17	FRI	3/10/17	GL	9:42	13:56	42	GL		GL-1	3.2	0	0
273	C	3/3/17	FRI	3/10/17	GL	9:43	13:58	64	GL		GL-1	3	0	0
274	D	3/3/17	FRI	3/10/17	GL	9:36	13:42	0	GL		GL-1	3.2	0	0
275	E	3/3/17	.	.	.	.	.	.	.	3/6/17	GL-1		3	1
276	F	3/3/17	FRI	3/10/17	GL	9:24	13:16	4	GL		GL-1	3.3	0	0
278	H	3/3/17	FRI	3/10/17	GL	9:38	13:45	0	GL		GL-1	2.7	0	0
279	I	3/3/17	.	.	.	.	.	.	.	3/6/17	GL-1		3	1
280	J	3/3/17	FRI	3/10/17	GL	9:51	14:13	0	GL		GL-1	3.5	0	0
282	L	3/3/17	FRI	3/10/17	GL	9:39	13:49	6	GL		GL-1	4.1	0	0
283	M	3/3/17	FRI	3/10/17	GL	9:46	14:03	2	GL		GL-1	3	0	0
284	N	3/3/17	FRI	3/10/17	GL	9:33	13:37	12	GL		GL-1	3.5	0	0
286	P	3/3/17	FRI	3/10/17	GL	9:45	14:01	0	GL		GL-1	4.3	0	0
290	A	3/6/17	.	.	.	.	.	.	.	3/9/17	GL-6		3	1
291	B	3/6/17	MON	3/13/17	GL	9:22	13:27	9	GL		GL-6	4.2	0	0
292	C	3/6/17	MON	3/13/17	GL	9:23	13:33	2	GL		GL-6	4	0	0
293	D	3/6/17	MON	3/13/17	GL	9:53	14:52	0	GL		GL-6	4.8	0	0
294	E	3/6/17	MON	3/13/17	GL	9:55	14:49	15	GL		GL-6	4.3	0	0
295	F	3/6/17	MON	3/13/17	GL	9:53	14:45	0	GL		GL-6	4	0	0
296	G	3/6/17	MON	3/13/17	GL	9:40	13:58	127	GL		GL-6	4.2	0	0
297	H	3/6/17	.	.	.	.	.	.	.	3/11/17	GL-6		5	1
298	I	3/6/17	MON	3/13/17	GL	9:50	14:18	5	GL		GL-6	4.2	0	0
299	J	3/6/17	MON	3/13/17	GL	9:19	13:21	0	GL		GL-6	4.5	0	0
300	K	3/6/17	MON	3/13/17	GL	9:29	13:40	2	GL		GL-6	4.6	0	0
301	L	3/6/17	MON	3/13/17	GL	9:26	13:35	0	GL		GL-6	4.1	0	0
302	M	3/6/17	MON	3/13/17	GL	9:42	14:05	0	GL		GL-6	4.5	0	0
303	N	3/6/17	MON	3/13/17	GL	9:45	14:10	0	GL		GL-6	4.3	0	0
304	O	3/6/17	.	.	.	.	.	.	.	3/9/17	GL-6		3	1
305	P	3/6/17	MON	3/13/17	GL	9:47	14:13	3	GL		GL-6	3.9	0	0
306	Q	3/6/17	MON	3/13/17	GL	9:43	14:07	0			GL-6	4.6	0	0
307	R	3/6/17	.	.	.	.	.	.	.	3/9/17	GL-6		3	1
308	S	3/6/17	MON	3/13/17	GL	9:13	13:08	87	GL		GL-6	4.1	0	0
309	A	3/6/17	MON	3/13/17	GL	9:51	14:43	0	GL		GL-5	3.9	0	0
310	B	3/6/17	MON	3/13/17	GL	9:32	14:53	3	GL		GL-5	4.1	0	0
311	C	3/6/17	MON	3/13/17	GL	9:15	13:17	2	GL		GL-5	4.1	0	0
312	D	3/6/17	MON	3/13/17	GL	9:37	15:03	0	GL		GL-5	4.2	0	0
313	E	3/6/17	MON	3/13/17	GL	9:27	13:38	0	GL		GL-5	3.8	0	0
314	F	3/6/17	MON	3/13/17	GL	9:39	13:55	0	GL		GL-5	4.6	0	0
315	G	3/6/17	MON	3/13/17	GL	9:09	13:01	24	GL		GL-5	4	0	0
316	H	3/6/17	MON	3/13/17	GL	9:20	13:24	3	GL		GL-5	3.9	0	0
318	J	3/6/17	.	.	.	.	.	.	.	3/7/17	GL-5		1	1
319	K	3/6/17	MON	3/13/17	GL	9:48	14:16	0	GL		GL-5	4	0	0
320	L	3/6/17	.	.	.	.	.	.	.	3/7/17	GL-5		1	1
321	M	3/6/17	MON	3/13/17	GL	9:30	13:44	0	GL		GL-5	4.3	0	0
322	N	3/6/17	MON	3/13/17	GL	9:15	13:14	3	GL		GL-5	3.9	0	0
323	O	3/6/17	MON	3/13/17	GL	9:34	14:58	0	GL		GL-5	4	0	0
324	P	3/6/17	MON	3/13/17	GL	9:35	15:01	0	GL		GL-5	4.2	0	0
326	R	3/6/17	MON	3/13/17	GL	9:31	13:45	0	GL		GL-5	3.6	0	0
327	S	3/6/17	MON	3/13/17	GL	9:11	13:04	4	GL		GL-5	3.8	0	0
328	A	3/13/17	.	.	.	.	.	.	.	3/19/17	GL-7		6	1
329	B	3/13/17	.	.	.	.	.	.	.	3/19/17	GL-7		6	1
330	C	3/13/17	.	.	.	.	.	.	.	3/19/17	GL-7		6	1
331	D	3/13/17	MON	3/13/17	GL	9:52	14:37	0	GL	.	GL-7	3.9	0	0
332	E	3/13/17	.	.	.	.	.	.	.	3/19/17	GL-7		6	1
333	F	3/13/17	.	.	.	.	.	.	.	3/19/17	GL-7		6	1
334	G	3/13/17	MON	3/20/17	GL	9:46	14:24	47	GL	.	GL-7	3.9	0	0
335	H	3/13/17	.	.	.	.	.	.	.	3/16/17	GL-7		3	1
336	I	3/13/17	MON	3/20/17	GL	10:19	15:10	5	GL	.	GL-7	3.9	0	0
338	K	3/13/17	MON	3/20/17	GL	10:05	15:04	6	GL	.	GL-7	4.3	0	0
339	L	3/13/17	.	.	.	.	.	.	.	3/15/17	GL-7		2	1
340	M	3/13/17	.	.	.	.	.	.	.	3/16/17	GL-7		3	1
341	N	3/13/17	MON	3/20/17	GL	9:54	14:41	0	GL	.	GL-7	4.4	0	0
342	O	3/13/17	.	.	.	.	.	.	.	3/19/17	GL-7		6	1
343	P	3/13/17	.	.	.	.	.	.	.	3/16/17	GL-7		3	1
344	G	3/13/17	.	.	.	.	.	.	.	3/19/17	GL-7		6	1
345	R	3/13/17	.	.	.	.	.	.	.	3/19/17	GL-7		6	1
346	S	3/13/17	MON	3/20/17	GL	9:45	14:22	15	GL	.	GL-7	4	0	0
347	A	3/13/17	MON	3/20/17	GL	9:58	14:50	2	GL	.	GL-7	4.2	0	0
348	B	3/13/17	MON	3/20/17	GL	10:00	14:54	8	GL	.	GL-7	4.6	0	0
349	C	3/13/17	MON	3/20/17	GL	9:51	14:34	1	GL	.	GL-7	4	0	0
350	D	3/13/17	.	.	.	.	.	.	.	3/19/17	GL-7		6	1
351	E	3/13/17	MON	3/20/17	GL	9:48	14:28	10	GL	.	GL-7	3.8	0	0
352	F	3/13/17	.	.	.	.	.	.	.	3/19/17	GL-7		6	1
354	H	3/13/17	.	.	.	.	.	.	.	3/19/17	GL-7		6	1
356	J	3/13/17	.	.	.	.	.	.	.	3/19/17	GL-7		6	1
358	L	3/13/17	MON	3/20/17	GL	9:52	14:47	2	GL	.	GL-7	3.9	0	0
359	M	3/13/17	.	.	.	.	.	.	.	3/19/17	GL-7		6	1
360	N	3/13/17	.	.	.	.	.	.	.	3/19/17	GL-7		6	1
361	O	3/13/17	.	.	.	.	.	.	.	3/19/17	GL-7		6	1
362	P	3/13/17	MON	3/20/17	GL	9:49	14:30	7	GL	.	GL-7	3.5	0	0
363	G	3/13/17	.	.	.	.	.	.	.	3/19/17	GL-7		6	1
364	R	3/13/17	MON	3/20/17	GL	10:03	15:01	2	GL	.	GL-7	4.6	0	0
365	S	3/13/17	MON	3/20/17	GL	10:07	15:08	17	GL	.	GL-7	4	0	0
366	A	3/15/17	.	.	.	.	.	.	.	3/16/17	GL-7		1	1
367	B	3/15/17	WED	3/22/17	GL	9:20	14:31	1	GL	.	GL-7	4.2	0	0
368	C	3/15/17	WED	3/22/17	GL	9:02	13:42	1	GL		GL-7	4.2	0	0
370	E	3/15/17	WED	3/22/17	GL	9:16	14:26	0	GL	.	GL-7	4.3	0	0
371	F	3/15/17	WED	3/22/17	GL	9:03	13:44	1	GL	.	GL-7	4.5	0	0
372	G	3/15/17	WED	3/22/17	GL	9:20	13:38	9	GL	.	GL-7	4	0	0
373	H	3/15/17	.	.	.	.	.	.	.	3/19/17	GL-7		4	1
374	I	3/15/17	WED	3/22/17	GL	9:11	14:17	0	GL		GL-7	4.4	0	0
375	J	3/15/17	WED	3/22/17	GL	9:23	14:37	0	GL		GL-7	4.1	0	0
377	L	3/15/17	WED	3/22/17	GL	8:58	13:35	0	GL		GL-7	3.4	0	0
378	M	3/15/17	WED	3/22/17	GL	8:55	13:27	38	GL		GL-7	4.4	0	0
379	N	3/15/17	WED	3/22/17	GL	8:57	13:33	0	GL		GL-7	4	0	0
380	O	3/15/17	WED	3/22/17	GL	8:48	13:06	0	GL		GL-7	4	0	0
381	P	3/15/17	WED	3/22/17	GL	8:49	13:09	1	GL		GL-7	4.2	0	0
383	R	3/15/17	.	.	.	.	.	.	.	3/16/17	GL-7		1	1
384	S	3/15/17	.	.	.	.	.	.	.	3/19/17	GL-7		4	1
385	A	3/15/17	.	.	.	.	.	.	.	3/19/17	GL-7		4	1
386	B	3/15/17	WED	3/22/17	GL	9:05	13:50	2	GL		GL-7	4	0	0
387	C	3/15/17	.	.	.	.	.	.	.	3/16/17	GL-7		1	1
388	D	3/15/17	WED	3/22/17	GL	9:13	14:18	0	GL		GL-7	4	0	0
389	E	3/15/17	WED	3/22/17	GL	9:06	13:53	5	GL		GL-7	3.9	0	0
390	F	3/15/17	WED	3/22/17	GL	9:22	14:35	0	GL		GL-7	3.8	0	0
391	G	3/15/17	WED	3/22/17	GL	9:10	14:00	31	GL		GL-7	4	0	0
392	H	3/15/17	WED	3/22/17	GL	9:09	13:58	0	GL		GL-7	4.1	0	0
393	I	3/15/17	.	.	.	.	.	.	.	3/19/17	GL-7		4	1
394	J	3/15/17	WED	3/22/17	GL	9:14	14:21	0	GL		GL-7	4	0	0
395	K	3/15/17	WED	3/22/17	GL	9:04	13:48	6	GL		GL-7	3.9	0	0
396	L	3/15/17	.	.	.	.	.	.	.	3/19/17	GL-7		4	1
397	M	3/15/17	WED	3/22/17	GL	9:24	14:39	0	GL		GL-7	3.9	0	0
398	N	3/15/17	.	.	.	.	.	.	.	3/21/17	GL-7		6	1
399	O	3/15/17	WED	3/22/17	GL	9:07	13:54	2	GL		GL-7	4.3	0	0
400	P	3/15/17	WED	3/22/17	GL	8:53	13:25	0	GL		GL-7	4.5	0	0
402	R	3/15/17	WED	3/22/17	GL	9:18	14:28	30	GL		GL-7	3.6	0	0
403	S	3/15/17	WED	3/22/17	GL	8:52	13:22	8	GL		GL-7	4.1	0	0
406	C	3/20/17	.	.	.	.	.	.	.	3/26/17	GL-7		6	1
407	D	3/20/17	MON	3/27/17	GL	9:38	14:19	0	GL		GL-7	4.6	0	0
408	E	3/20/17	.	.	.	.	.	.	.	3/26/17	GL-7		6	1
409	F	3/20/17	MON	3/27/17	GL	9:41	14:23	2	GL		GL-7	3.7	0	0
410	G	3/20/17	.	.	.	.	.	.	.	3/26/17	GL-7		6	1
411	H	3/20/17	MON	3/27/17	GL	9:47	14:36	0	GL		GL-7	4.3	0	0
414	K	3/20/17	.	.	.	.	.	.	.	3/26/17	GL-7		6	1
416	M	3/20/17	.	.	.	.	.	.	.	3/21/17	GL-7		1	1
417	N	3/20/17	MON	3/27/17	GL	9:55	14:56	4	GL		GL-7	4.5	0	0
418	O	3/20/17	MON	3/27/17	GL	9:59	15:04	0	GL		GL-7	4.2	0	0
421	R	3/20/17	.	.	.	.	.	.	.	.	GL-7		0	0
422	S	3/20/17	MON	3/27/17	GL	10:03	15:13	42	GL		GL-7	4.2	0	0
423	A	3/20/17	.	.	.	.	.	.	.	3/21/17	GL-7		1	1
424	B	3/20/17	.	.	.	.	.	.	.	3/26/17	GL-7		6	1
425	C	3/20/17	MON	3/27/17	GL	9:56	14:58	3	GL		GL-7	4.3	0	0
426	D	3/20/17	.	.	.	.	.	.	.	3/23/17	GL-7		3	1
427	E	3/20/17	.	.	.	.	.	.	.	3/26/17	GL-7		6	1
428	F	3/20/17	MON	3/27/17	GL	9:59	14:47	0	GL		GL-7	3.2	0	0
429	G	3/20/17	MON	3/27/17	GL	9:33	14:10	7	GL		GL-7	4.1	0	0
430	H	3/20/17	MON	3/27/17	GL	10:01	15:07	1	GL		GL-7	4.6	0	0
431	I	3/20/17	MON	3/27/17	GL	9:52	15:02	2	GL		GL-7	4.1	0	0
433	K	3/20/17	MON	3/27/17	GL	9:43	14:30	2	GL		GL-7	4.5	0	0
434	L	3/20/17	MON	3/27/17	GL	9:44	14:32	14	GL		GL-7	3.7	0	0
435	M	3/20/17	MON	3/27/17	GL	9:35	14:10	0	GL		GL-7	4.5	0	0
436	N	3/20/17	.	.	.	.	.	.	.	3/21/17	GL-7		1	1
437	O	3/20/17	.	.	.	.	.	.	.	3/23/17	GL-7		3	1
438	P	3/20/17	MON	3/27/17	GL	9:39	14:21	20	GL		GL-7	4.2	0	0
439	G	3/20/17	MON	3/27/17	GL	9:50	14:44	21	GL		GL-7	4.1	0	0
440	R	3/20/17	.	.	.	.	.	.	.	3/26/17	GL-7		6	1
441	S	3/20/17	.	.	.	.	.	.	.	3/26/17	GL-7		6	1
442	A	3/22/17	WED	3/29/17	GL	9:10	13:42	0	GL		GL-8	3.4	0	0
443	B	3/22/17	WED	3/29/17	GL	9:14	13:50	2	GL		GL-8	4.3	0	0
444	C	3/22/17	WED	3/29/17	GL	9:21	14:07	5	GL		GL-8	4.8	0	0
445	D	3/22/17	.	.	.	.	.	.	.	3/26/17	GL-8		4	1
446	E	3/22/17	WED	3/29/17	GL	8:57	13:13	1	GL		GL-8	3.7	0	0
447	F	3/22/17	WED	3/29/17	GL	9:18	13:56	0	GL		GL-8	3.6	0	0
448	G	3/22/17	WED	3/29/17	GL	9:20	14:03	14	GL		GL-8	3.8	0	0
449	H	3/22/17	WED	3/29/17	GL	9:00	13:19	0	GL		GL-8	3.5	0	0
450	I	3/22/17	WED	3/29/17	GL	9:23	14:16	1	GL		GL-8	4.2	0	0
451	J	3/22/17	WED	3/29/17	GL	9:06	13:32	1	GL		GL-8	4	0	0
452	K	3/22/17	WED	3/29/17	GL	9:03	13:26	2	GL		GL-8	4.1	0	0
453	L	3/22/17	WED	3/29/17	GL	9:16	13:54	0	GL		GL-8	4.2	0	0
454	M	3/22/17	WED	3/29/17	GL	9:01	13:21	0	GL		GL-8	4.2	0	0
455	N	3/22/17	WED	3/29/17	GL	9:13	13:48	0	GL		GL-8	3.8	0	0
456	O	3/22/17	WED	3/29/17	GL	9:08	13:35	2	GL		GL-8	4.5	0	0
457	P	3/22/17	WED	3/29/17	GL	9:31	14:20	25	GL		GL-8	4.2	0	0
458	G	3/22/17	WED	3/29/17	GL	9:56	13:10	61	GL		GL-8	4	0	0
459	R	3/22/17	WED	3/29/17	GL	9:35	14:27	1	GL		GL-8	3.7	0	0
460	S	3/22/17	WED	3/29/17	GL	8:55	13:08	19	GL		GL-8	3.6	0	0
461	A	3/22/17	.	.	.	.	.	.	.	3/26/17	GL-7		4	1
462	B	3/22/17	.	.	.	.	.	.	.	3/23/17	GL-7		1	1
465	E	3/22/17	WED	3/29/17	GL	9:34	14:24	10	GL		GL-7	3.1	0	0
466	F	3/22/17	WED	3/29/17	GL	9:33	14:23	2	GL		GL-7	3.7	0	0
467	G	3/22/17	WED	3/29/17	GL	9:09	13:38	73	GL		GL-7	4.5	0	0
468	H	3/22/17	WED	3/29/17	GL	8:57	13:16	0	GL		GL-7	3.8	0	0
469	I	3/22/17	WED	3/29/17	GL	9:02	13:25	10	GL		GL-7	4.3	0	0
470	J	3/22/17	WED	3/29/17	GL	9:24	14:18	2	GL		GL-7	3.4	0	0
471	K	3/22/17	.	.	.	.	.	.	.	3/23/17	GL-7		1	1
472	L	3/22/17	WED	3/29/17	GL	9:26	14:14	4	GL		GL-7	4	0	0
473	M	3/22/17	WED	3/29/17	GL	9:12	13:44	0	GL		GL-7	3.4	0	0
474	N	3/22/17	.	.	.	.	.	.	.	3/23/17	GL-7		1	1
476	P	3/22/17	.	.	.	.	.	.	.	3/23/17	GL-7		1	1
477	G	3/22/17	.	.	.	.	.	.	.	3/23/17	GL-7		1	1
479	S	3/22/17	WED	3/29/17	GL	9:05	13:30	94	GL		GL-7	3.3	0	0
482	C	3/24/17	FRI	3/31/17	GL	9:26	14:12	5	GL		GL-7	3.6	0	0
484	E	3/24/17	FRI	3/31/17	GL	9:36	14:26	9	GL		GL-7	3	0	0
488	I	3/24/17	FRI	3/31/17	GL	9:46	14:46	8	GL		GL-8	3.8	0	0
489	J	3/24/17	FRI	3/31/17	GL	9:24	14:07	1	GL		GL-8	4.1	0	0
490	K	3/24/17	FRI	3/31/17	GL	9:36	14:30	0	GL		GL-8	4.2	0	0
491	L	3/24/17	FRI	3/31/17	GL	9:33	14:20	0	GL		GL-8	4.5	0	0
492	M	3/24/17	FRI	3/31/17	GL	9:30	14:18	21	GL		GL-8	4.2	0	0
493	N	3/24/17	FRI	3/31/17	GL	9:25	14:10	1	GL		GL-8	4	0	0
494	O	3/24/17	FRI	3/31/17	GL	9:37	14:27	0	GL		GL-8	4.5	0	0
495	P	3/24/17	FRI	3/31/17	GL	9:45	14:43	0	GL		GL-8	4.1	0	0
496	G	3/24/17	FRI	3/31/17	GL	9:28	14:16	11	GL		GL-8	4.4	0	0
497	R	3/24/17	FRI	3/31/17	GL	9:44	14:41	0	GL		GL-8	3.3	0	0
498	S	3/24/17	FRI	3/31/17	GL	9:50	14:51	24	GL		GL-8	3.9	0	0
499	A	3/24/17	FRI	3/31/17	GL	9:52	14:54	0	GL		GL-8	4.5	0	0
500	B	3/24/17	FRI	3/31/17	GL	9:43	14:38	0	GL		GL-8	4.2	0	0
501	C	3/24/17	FRI	3/31/17	GL	9:47	14:50	0	GL		GL-8	4.4	0	0
502	D	3/24/17	FRI	3/31/17	GL	9:23	14:03	0	GL		GL-8	4.4	0	0
504	F	3/24/17	FRI	3/31/17	GL	9:12	13:51	0	GL		GL-8	3.7	0	0
505	G	3/24/17	FRI	3/31/17	GL	9:41	14:36	39	GL		GL-8	4.5	0	0
506	H	3/24/17	.	.	.	.	.	.	.	3/30/17	GL-8		6	1
507	I	3/24/17	FRI	3/31/17	GL	9:34	14:22	0	GL		GL-8	4.2	0	0
508	J	3/24/17	FRI	3/31/17	GL	9:19	13:52	1	GL		GL-8	4.6	0	0
509	K	3/24/17	FRI	3/31/17	GL	9:21	13:58	2	GL		GL-8	3.9	0	0
511	M	3/24/17	FRI	3/31/17	GL	9:40	14:32	0	GL		GL-8	4.4	0	0
515	G	3/24/17	FRI	3/31/17	GL	9:20	13:56	25	GL		GL-7	4	0	0
518	A	3/27/17	MON	4/3/17	GL	10:01	15:01	0	GL		GL-9	3.6	0	0
519	B	3/27/17	.	.	.	.	.	.	.	3/28/17	GL-9		1	1
520	C	3/27/17	.	.	.	.	.	.	.	3/28/17	GL-9		1	1
521	D	3/27/17	MON	4/3/17	GL	9:57	14:54	0	GL		GL-9	4.3	0	0
522	E	3/27/17	MON	4/3/17	GL	9:56	14:52	14	GL		GL-9	3.7	0	0
523	F	3/27/17	MON	4/3/17	GL	9:31	14:09	1	GL		GL-9	3.9	0	0
524	G	3/27/17	MON	4/3/17	GL	10:02	14:03	8	GL		GL-9	3.8	0	0
525	I	3/27/17	MON	4/3/17	GL	9:55	14:56	0	GL		GL-9	4.7	0	0
526	J	3/27/17	MON	4/3/17	GL	9:48	14:38	1	GL		GL-9	4.4	0	0
527	L	3/27/17	MON	4/3/17	GL	10:04	15:07	2	GL		GL-9	4.2	0	0
528	M	3/27/17	MON	4/3/17	GL	9:27	14:03	2	GL		GL-9	3.6	0	0
529	N	3/27/17	MON	4/3/17	GL	9:45	14:31	0	GL		GL-9	3.7	0	0
530	O	3/27/17	MON	4/3/17	GL	9:35	14:17	9	GL		GL-9	4.3	0	0
531	P	3/27/17	MON	4/3/17	GL	9:53	14:48	1	GL		GL-9	3.2	0	0
532	G	3/27/17	MON	4/3/17	GL	9:55	14:50	28	GL		GL-9	4	0	0
533	R	3/27/17	MON	4/3/17	GL	9:37	14:19	8	GL		GL-9	4.2	0	0
534	S	3/27/17	MON	4/3/17	GL	10:00	14:58	0	GL		GL-9	4.8	0	0
535	A	3/27/17	.	.	.	.	.	.	.	4/2/17	GL-8		6	1
536	B	3/27/17	.	.	.	.	.	.	.	4/2/17	GL-8		6	1
537	C	3/27/17	MON	4/3/17	GL	9:43	14:28	0	GL		GL-8	4.6	0	0
538	D	3/27/17	MON	4/3/17	GL	9:33	14:12	1	GL		GL-8	4.5	0	0
539	E	3/27/17	MON	4/3/17	GL	9:34	14:14	0	GL		GL-8	4.1	0	0
540	F	3/27/17	MON	4/3/17	GL	9:44	15:11	2	GL		GL-8	3.5	0	0
541	G	3/27/17	.	.	.	.	.	.	.	4/2/17	GL-8		6	1
542	I	3/27/17	MON	4/3/17	GL	9:42	14:33	28	GL		GL-8	4.2	0	0
543	J	3/27/17	.	.	.	.	.	.	.	4/1/17	GL-8		5	1
544	L	3/27/17	MON	4/3/17	GL	9:51	14:43	5	GL		GL-8	3.4	0	0
545	M	3/27/17	MON	4/3/17	GL	9:41	14:27	19	GL		GL-8	4.1	0	0
546	N	3/27/17	MON	4/3/17	GL	9:52	14:45	2	GL		GL-8	4.3	0	0
547	O	3/27/17	MON	4/3/17	GL	9:38	14:22	0	GL		GL-8	4.3	0	0
548	P	3/27/17	MON	4/3/17	GL	9:49	14:40	13	GL		GL-8	4.1	0	0
549	G	3/27/17	MON	4/3/17	GL	9:40	14:24	21	GL		GL-8	4.6	0	0
550	R	3/27/17	MON	4/3/17	GL	9:30	14:07	3	GL		GL-8	4.3	0	0
551	S	3/27/17	MON	4/3/17	GL	9:28	14:04	12	GL		GL-8	4.6	0	0
553	B	3/29/17	WED	4/5/17	GL	9:07	13:46	0	GL		GL-9	3.8	0	0
554	C	3/29/17	WED	4/5/17	GL	9:26	14:13	2	GL		GL-9	3.6	0	0
555	D	3/29/17	WED	4/5/17	GL	9:14	13:55	1	GL		GL-9	3.7	0	0
556	E	3/29/17	WED	4/5/17	GL	9:12	13:54	0	GL		GL-9	3.9	0	0
557	F	3/29/17	WED	4/5/17	GL	9:09	13:49	2	GL		GL-9	4.3	0	0
558	G	3/29/17	WED	4/5/17	GL	9:04	13:40	12	GL		GL-9	3.7	0	0
560	J	3/29/17	WED	4/5/17	GL	9:25	14:10	1	GL		GL-9	4.2	0	0
561	L	3/29/17	WED	4/5/17	GL	9:15	13:59	0	GL		GL-9	4.2	0	0
562	M	3/29/17	WED	4/5/17	GL	9:00	13:32	0	GL		GL-9	3.6	0	0
563	N	3/29/17	WED	4/5/17	GL	9:06	13:44	0	GL		GL-9	4.3	0	0
564	O	3/29/17	WED	4/5/17	GL	9:24	14:09	2	GL		GL-9	3.7	0	0
566	G	3/29/17	WED	4/5/17	GL	9:10	13:50	6	GL		GL-9	3.7	0	0
568	S	3/29/17	WED	4/5/17	GL	9:12	14:01	30	GL		GL-9	4.2	0	0
569	A	3/29/17	WED	4/5/17	GL	9:28	14:15	1	GL		GL-10	3.8	0	0
570	B	3/29/17	WED	4/5/17	GL	9:35	14:35	0	GL		GL-10	4.5	0	0
572	D	3/29/17	WED	4/5/17	GL	9:37	14:37	0	GL		GL-10	4.8	0	0
573	E	3/29/17	WED	4/5/17	GL	9:21	14:06	0	GL		GL-10	4.3	0	0
574	F	3/29/17	WED	4/5/17	GL	9:31	14:22	2	GL		GL-10	3.9	0	0
576	I	3/29/17	WED	4/5/17	GL	9:32	14:25	2	GL		GL-10	4.4	0	0
578	L	3/29/17	WED	4/5/17	GL	9:19	14:04	2	GL		GL-10	4.7	0	0
579	M	3/29/17	WED	4/5/17	GL	9:34	14:32	7	GL		GL-10	4.5	0	0
580	N	3/29/17	WED	4/5/17	GL	9:01	13:35	3	GL		GL-10	4.1	0	0
581	O	3/29/17	WED	4/5/17	GL	9:33	14:28	1	GL		GL-10	4.1	0	0
585	S	3/29/17	WED	4/5/17	GL	9:29	14:19	9	GL		GL-10	4	0	0
586	A	4/3/17	MON	4/10/17	GL	9:37	14:22	2	GL		GL-9	4.1	0	0
587	B	4/3/17	MON	4/10/17	GL	9:40	14:27	5	GL		GL-9	3.9	0	0
589	D	4/3/17	MON	4/10/17	GL	9:28	14:02	0	GL		GL-9	4.7	0	0
590	E	4/3/17	MON	4/10/17	GL	9:33	14:13	1	GL		GL-9	3.9	0	0
591	F	4/3/17	MON	4/10/17	GL	9:45	14:37	0	GL		GL-9	3.5	0	0
592	G	4/3/17	MON	4/10/17	GL	9:31	14:10	3	GL		GL-9	4.4	0	0
594	J	4/3/17	MON	4/10/17	GL	9:12	13:29	7	GL		GL-9	4.4	0	0
595	L	4/3/17	MON	4/10/17	GL	9:19	13:42	16	GL		GL-9	4.2	0	0
596	M	4/3/17	MON	4/10/17	GL	9:41	14:30	24	GL		GL-9	3.2	0	0
597	N	4/3/17	.	.	.	.	.	.	.	4/6/17	GL-9		3	1
600	G	4/3/17	MON	4/10/17	GL	15:27	13:56	189	GL		GL-9	4.4	0	0
602	S	4/3/17	MON	4/10/17	GL	9:35	14:18	6	GL		GL-9	4.5	0	0
603	A	4/3/17	MON	4/10/17	GL	9:42	14:32	4	GL		GL-11	3.5	0	0
604	B	4/3/17	MON	4/10/17	GL	9:10	13:22	0	GL		GL-11	4.3	0	0
605	C	4/3/17	MON	4/10/17	GL	9:13	13:31	4	GL		GL-11	4.1	0	0
606	D	4/3/17	MON	4/10/17	GL	9:34	14:16	2	GL		GL-11	4	0	0
607	E	4/3/17	MON	4/10/17	GL	9:17	13:39	2	GL		GL-11	4.3	0	0
608	F	4/3/17	MON	4/10/17	GL	9:24	13:49	2	GL		GL-11	4.5	0	0
609	G	4/3/17	MON	4/10/17	GL	9:15	13:35	7	GL		GL-11	4.3	0	0
611	J	4/3/17	MON	4/10/17	GL	9:38	14:24	2	GL		GL-11	3.6	0	0
612	L	4/3/17	MON	4/10/17	GL	9:11	13:26	0	GL		GL-11	4.1	0	0
613	M	4/3/17	MON	4/10/17	GL	9:30	14:04	2	GL		GL-11	4.2	0	0
614	N	4/3/17	MON	4/10/17	GL	9:20	13:44	0	GL		GL-11	3.7	0	0
615	O	4/3/17	MON	4/10/17	GL	9:26	13:54	8	GL		GL-11	3.3	0	0
617	G	4/3/17	MON	4/10/17	GL	9:22	13:47	10	GL		GL-11	4.5	0	0
619	S	4/2/17	MON	4/10/17	GL	9:42	14:34	20	GL		GL-11	3.9	0	0
620	A	4/5/17	WED	4/12/17	GL	9:26	13:49	1	GL		GL-9	3.9	0	0
621	B	4/5/17	WED	4/12/17	GL	9:21	13:36	0	GL		GL-9	3.8	0	0
623	D	4/5/17	WED	4/12/17	GL	9:29	13:58	0	GL		GL-9	3.4	0	0
624	E	4/5/17	WED	4/12/17	GL	9:40	14:24	14	GL		GL-9	3.2	0	0
625	F	4/5/17	WED	4/12/17	GL	9:13	13:30	0	GL		GL-9	3.7	0	0
626	G	4/5/17	WED	4/12/17	GL	9:20	13:32	145	GL		GL-9	3.5	0	0
628	L	4/5/17	WED	4/12/17	GL	9:24	13:42	0	GL		GL-9	3.7	0	0
629	M	4/5/17	WED	4/12/17	GL	9:31	14:04	23	GL		GL-9	4.2	0	0
630	N	4/5/17	WED	4/12/17	GL	9:45	14:34	1	GL		GL-9	3.4	0	0
631	O	4/5/17	WED	4/12/17	GL	9:23	13:38	0	GL		GL-9	3.3	0	0
633	S	4/5/17	WED	4/12/17	GL	9:32	14:11	1	GL		GL-9	4.1	0	0
634	A	4/5/17	WED	4/12/17	GL	9:38	14:22	0	GL		GL-11	4	0	0
635	B	4/5/17	WED	4/12/17	GL	9:33	14:13	2	GL		GL-11	3.9	0	0
636	C	4/5/17	WED	4/12/17	GL	9:43	14:29	11	GL		GL-11	3.6	0	0
638	E	4/5/17	WED	4/12/17	GL	9:36	14:20	0	GL		GL-11	3.3	0	0
640	G	4/5/17	WED	4/12/17	GL	9:35	14:18	47	GL		GL-11	3.4	0	0
641	J	4/5/17	WED	4/12/17	GL	9:27	13:52	4	GL		GL-11	3.6	0	0
642	L	4/5/17	WED	4/12/17	GL	9:41	14:27	1	GL		GL-11	3.6	0	0
647	S	4/5/17	WED	4/12/17	GL	9:24	13:47	2	GL		GL-11	4.4	0	0
648	A	4/10/17	MON	4/17/17	GL	10:40	14:42		GL		GL-11	4.7	0	0
649	B	4/10/17	MON	4/17/17	GL	10:51	15:08	0	GL		GL-11	3.6	0	0
650	C	4/10/17	MON	4/17/17	GL	10:41	14:46	1	GL		GL-11	4.2	0	0
651	D	4/10/17	MON	4/17/17	GL	10:33	14:30	12	GL		GL-11	2.8	0	0
653	F	4/10/17	MON	4/17/17	GL	10:42	14:48	0	GL		GL-11	4	0	0
654	G	4/10/17	.	.	.	.	.	.	.	4/12/17	GL-11		2	1
656	L	4/10/17	MON	4/17/17	GL	10:48	15:02	0	GL		GL-11	4	0	0
657	M	4/10/17	MON	4/17/17	GL	10:37	14:36	0	GL		GL-11	3.9	0	0
658	N	4/10/17	MON	4/17/17	GL	10:32	14:28	1	GL		GL-11	3.9	0	0
659	O	4/10/17	MON	4/17/17	GL	10:43	14:51	1	GL		GL-11	4.5	0	0
660	G	4/10/17	MON	4/17/17	GL	10:55	15:15	31	GL		GL-11	3.8	0	0
662	A	4/10/17	MON	4/17/17	GL	10:44	14:54	0	GL		GL-14	4.1	0	0
663	B	4/10/17	.	.	.	.	.	.	.	4/11/17	GL-14		1	1
664	C	4/10/17	MON	4/17/17	GL	10:47	14:59	0	GL		GL-14	4.6	0	0
666	E	4/10/17	MON	4/17/17	GL	10:49	15:05	22	GL		GL-14	4.4	0	0
667	F	4/10/17	MON	4/17/17	GL	10:35	14:34	0	GL		GL-14	4.2	0	0
669	J	4/10/17	MON	4/17/17	GL	10:46	14:42	0	GL		GL-14	4.3	0	0
673	O	4/10/17	MON	4/17/17	GL	10:30	14:25	9	GL		GL-14	4	0	0
674	G	4/10/17	.	.	.	.	.	.	.	4/15/17	GL-14		5	1
676	A	4/12/17	WED	4/19/17	GL	8:55	13:29	1	GL		GL-12	4	0	0
677	B	4/12/17	WED	4/19/17	GL	8:44	13:03	16	GL		GL-12	4.3	0	0
678	C	4/12/17	WED	4/19/17	GL	8:52	13:21	0	GL		GL-12	4.6	0	0
679	D	4/12/17	WED	4/19/17	GL	9:17	14:10	0	GL		GL-12	4.6	0	0
680	E	4/12/17	WED	4/19/17	GL	8:54	13:25	4	GL		GL-12	3.8	0	0
681	F	4/12/17	WED	4/19/17	GL	9:11	13:59	0	GL		GL-12	4.1	0	0
682	G	4/12/17	WED	4/19/17	GL	8:47	13:10	4	GL		GL-12	4.3	0	0
683	J	4/12/17	WED	4/19/17	GL	9:02	13:41	0	GL		GL-12	3.9	0	0
684	L	4/12/17	WED	4/19/17	GL	8:49	13:16	0	GL		GL-12	4.5	0	0
685	M	4/12/17	WED	4/19/17	GL	9:16	14:07	2	GL		GL-12	4.4	0	0
686	N	4/12/17	WED	4/19/17	GL	8:46	13:08	0	GL		GL-12	5	0	0
687	O	4/12/17	WED	4/19/17	GL	9:06	13:49	0	GL		GL-12	4.2	0	0
688	G	4/12/17	WED	4/19/17	GL	9:01	13:39	35	GL		GL-12	4.8	0	0
689	S	4/12/17	WED	4/19/17	GL	9:14	14:05	0	GL		GL-12	4.4	0	0
691	B	4/12/17	WED	4/19/17	GL	9:13	14:03	12	GL		GL-15	3.9	0	0
692	C	4/12/17	WED	4/19/17	GL	9:09	13:54	14	GL		GL-15	4	0	0
693	D	4/12/17	.	.	.	.	.	.	.	4/16/17	GL-15		4	1
694	E	4/12/17	WED	4/19/17	GL	9:12	14:01	6	GL		GL-15	3.9	0	0
695	F	4/12/17	.	.	.	.	.	.	.	4/18/17	GL-15		6	1
696	G	4/12/17	WED	4/19/17	GL	8:53	13:23	27	GL		GL-15	3.8	0	0
697	J	4/12/17	.	.	.	.	.	.	.	4/16/17	GL-15		4	1
698	L	4/12/17	.	.	.	.	.	.	.	4/16/17	GL-15		4	1
699	M	4/12/17	WED	4/19/17	GL	9:08	13:53	3	GL		GL-15	3.8	0	0
700	N	4/12/17	WED	4/19/17	GL	9:03	13:43	4	GL		GL-15	4.2	0	0
701	O	4/12/17	WED	4/19/17	GL	8:57	13:34	3	GL		GL-15	4.1	0	0
702	G	4/12/17	.	.	.	.	.	.	.	4/18/17	GL-15		6	1
703	S	4/12/17	WED	4/19/17	GL	9:04	13:46	28	GL		GL-15	4.1	0	0
704	A	4/12/17	.	.	.	.	.	.	.	4/18/17	GL-13		6	1
705	B	4/12/17	.	.	.	.	.	.	.	4/16/17	GL-13		4	1
708	E	4/12/17	WED	4/19/17	GL	8:48	13:14	56	GL		GL-13	4.5	0	0
709	F	4/12/17	WED	4/19/17	GL	8:50	13:14	0	GL		GL-13	4.3	0	0
711	J	4/12/17	WED	4/19/17	GL	9:10	13:57	0	GL		GL-13	4.5	0	0
712	L	4/12/17	WED	4/19/17	GL	8:56	13:31	0	GL		GL-13	4.2	0	0
714	N	4/12/17	WED	4/19/17	GL	8:59	13:36	2	GL		GL-13	4.2	0	0
715	O	4/12/17	.	.	.	.	.	.	.	4/16/17	GL-13		4	1
716	G	4/12/17	.	.	.	.	.	.	.	4/17/17	GL-13		5	1
717	S	4/12/17	WED	4/19/17	GL	9:07	13:50	12	GL		GL-13	4.2	0	0
718	A	4/14/17	FRI	4/21/17	GL	9:41	14:47	0	GL		GL-12	4.2	0	0
719	B	4/14/17	FRI	4/21/17	GL	9:33	14:31	0	GL		GL-12	5	0	0
720	C	4/14/17	FRI	4/21/17	GL	9:26	14:13	0	GL		GL-12	4.3	0	0
721	D	4/14/17	FRI	4/21/17	GL	9:29	14:22	2	GL		GL-12	4.7	0	0
722	E	4/14/17	FRI	4/21/17	GL	9:34	14:32	0	GL		GL-12	3.8	0	0
723	F	4/14/17	FRI	4/21/17	GL	9:27	14:16	2	GL		GL-12	4.1	0	0
724	G	4/14/17	FRI	4/21/17	GL	9:28	14:18	160	GL		GL-12	3.9	0	0
725	J	4/14/17	.	.	.	.	.	.	.	4/20/17	GL-12		6	1
726	L	4/14/17	FRI	4/21/17	GL	9:40	14:45	0	GL		GL-12	3.7	0	0
727	M	4/14/17	FRI	4/21/17	GL	9:38	14:40	0	GL		GL-12	4	0	0
728	N	4/14/17	.	.	.	.	.	.	.	4/20/17	GL-12		6	1
729	O	4/14/17	FRI	4/21/17	GL	9:37	14:38	0	GL		GL-12	4.2	0	0
731	S	4/14/17	FRI	4/21/17	GL	9:43	14:52	17	GL		GL-12	4	0	0
732	A	4/14/17	FRI	4/21/17	GL	9:39	14:42	0	GL		GL-13	3.8	0	0
733	B	4/14/17	FRI	4/21/17	GL	9:42	14:50	1	GL		GL-13	4.3	0	0
734	C	4/14/17	FRI	4/21/17	GL	9:16	13:51	0	GL		GL-13	3.7	0	0
735	D	4/14/17	FRI	4/21/17	GL	9:23	14:07	0	GL		GL-13	4.2	0	0
736	E	4/14/17	FRI	4/21/17	GL	9:25	14:10	0	GL		GL-13	3.7	0	0
737	F	4/14/17	FRI	4/21/17	GL	9:22	14:05	0	GL		GL-13	4	0	0
738	G	4/14/17	FRI	4/21/17	GL	9:18	13:57	8	GL		GL-13	4	0	0
739	J	4/14/17	FRI	4/21/17	GL	9:35	14:34	9	GL		GL-13	3.9	0	0
740	L	4/14/17	FRI	4/21/17	GL	9:30	14:25	0	GL		GL-13	3.6	0	0
741	M	4/14/17	FRI	4/21/17	GL	9:20	14:00	1	GL		GL-13	4.5	0	0
742	N	4/14/17	FRI	4/21/17	GL	9:32	14:27	3	GL		GL-13	4.1	0	0
743	O	4/14/17	.	.	.	.	.	.	.	4/16/17	GL-13		2	1
746	A	4/14/17	FRI	4/21/17	GL	9:11	13:43	0	GL		GL-14	3.6	0	0
747	B	4/14/17	FRI	4/21/17	GL	9:13	13:45	0	GL		GL-14	4.9	0	0
748	C	4/14/17	FRI	4/21/17	GL	9:17	13:54	1	GL		GL-14	4	0	0
749	D	4/14/17	FRI	4/21/17	GL	9:15	13:49	0	GL		GL-14	4.3	0	0
752	G	4/13/17	FRI	4/21/17	GL	9:21	14:02	9	GL		GL-14	4.3	0	0
760	A	4/17/17	MON	4/24/17	GL	9:17	14:09	1	GL		GL-14	4.6	0	0
761	B	4/17/17	.	.	.	.	.	.	.	4/20/17	GL-14		3	1
762	C	4/17/17	MON	4/24/17	GL	9:22	14:19	0	GL		GL-14	3.7	0	0
763	D	4/17/17	.	.	.	.	.	.	.	4/18/17	GL-14		1	1
764	E	4/17/17	.	.	.	.	.	.	.	4/23/17	GL-14		6	1
766	G	4/17/17	MON	4/24/17	GL	9:00	13:37	4	GL		GL-14	4.4	0	0
767	J	4/17/17	.	.	.	.	.	.	.	4/18/17	GL-14		1	1
768	L	4/17/17	MON	4/24/17	GL	9:08	13:56	5	GL		GL-14	4.1	0	0
769	M	4/17/17	.	.	.	.	.	.	.	4/18/17	GL-14		1	1
770	N	4/17/17	.	.	.	.	.	.	.	4/20/17	GL-14		3	1
771	O	4/17/17	.	.	.	.	.	.	.	4/23/17	GL-14		6	1
772	G	4/17/17	.	.	.	.	.	.	.	4/23/17	GL-14		6	1
773	S	4/17/17	MON	4/24/17	GL	9:14	14:07	1	GL		GL-14	4.4	0	0
774	A	4/17/17	.	.	.	.	.	.	.	4/23/17	GL-12		6	1
775	B	4/17/17	MON	4/24/17	GL	9:04	13:46	1	GL		GL-12	4.3	0	0
776	C	4/17/17	MON	4/24/17	GL	9:04	13:53	3	GL		GL-12	3.9	0	0
777	D	4/17/17	MON	4/24/17	GL	9:24	14:24	2	GL		GL-12	4	0	0
778	E	4/17/17	MON	4/24/17	GL	9:13	14:04	0	GL		GL-12	4.3	0	0
779	F	4/17/17	MON	4/24/17	GL	9:09	13:59	2	GL		GL-12	3.9	0	0
780	G	4/17/17	MON	4/24/17	GL	9:18	14:12	102	GL		GL-12	4.3	0	0
781	J	4/17/17	.	.	.	.	.	.	.	4/18/17	GL-12		1	1
782	L	4/17/17	MON	4/24/17	GL	9:23	14:22	1	GL		GL-12	4.1	0	0
783	M	4/17/17	MON	4/24/17	GL	9:21	14:17	0	GL		GL-12	4.4	0	0
785	O	4/17/17	MON	4/24/17	GL	9:19	14:14	3	GL		GL-12	3.8	0	0
787	S	4/17/17	MON	4/24/17	GL	9:03	13:44	4	GL		GL-12	3.2	0	0
788	A	4/17/17	.	.	.	.	.	.	.	4/17/17	GL-15		1	1
789	B	4/17/17	.	.	.	.	.	.	.	4/23/17	GL-15		6	1
790	C	4/17/17	.	.	.	.	.	.	.	4/23/17	GL-15		6	1
791	D	4/17/17	.	.	.	.	.	.	.	4/17/17	GL-15		1	1
793	F	4/17/17	.	.	.	.	.	.	.	4/17/17	GL-15		1	1
794	G	4/17/17	.	.	.	.	.	.	.	4/23/17	GL-15		6	1
795	J	4/17/17	.	.	.	.	.	.	.	4/17/17	GL-15		1	1
796	L	4/17/17	.	.	.	.	.	.	.	4/17/17	GL-15		1	1
797	M	4/17/17	.	.	.	.	.	.	.	4/17/17	GL-15		1	1
798	N	4/17/17	.	.	.	.	.	.	.	4/20/17	GL-15		3	1
799	O	4/17/17	.	.	.	.	.	.	.	4/18/17	GL-15		1	1
800	G	4/17/17	.	.	.	.	.	.	.	4/23/17	GL-15		6	1
801	S	4/17/17	MON	4/24/17	GL	9:01	13:40	77	GL		GL-15	3.5	0	0
802	A	4/19/17	WED	4/26/17	GL	9:13	13:34	4	GL		GL-12	4.3	0	0
803	B	4/19/17	WED	4/26/17	GL	9:24	13:53	2	GL		GL-12	3.9	0	0
804	C	4/19/17	WED	4/26/17	GL	9:22	13:51	3	GL		GL-12	4.3	0	0
805	D	4/19/17	.	.	.	.	.	.	.	4/23/17	GL-12		4	1
807	F	4/19/17	WED	4/26/17	GL	9:19	13:43	1	GL		GL-12	4.1	0	0
808	G	4/19/17	WED	4/26/17	GL	9:16	13:38	43	GL		GL-12	3.9	0	0
809	J	4/19/17	WED	4/26/17	GL	9:07	13:23	0	GL		GL-12	4	0	0
810	L	4/19/17	WED	4/26/17	GL	9:26	13:58	3	GL		GL-12	4.5	0	0
811	M	4/19/17	WED	4/26/17	GL	9:21	13:48	0	GL		GL-12	3.9	0	0
812	N	4/19/17	WED	4/26/17	GL	9:25	13:57	0	GL		GL-12	4.1	0	0
813	O	4/19/17	WED	4/26/17	GL	9:18	13:41	6	GL		GL-12	3.2	0	0
815	S	4/19/17	WED	4/26/17	GL	9:20	13:46	30	GL		GL-12	3.5	0	0
816	A	4/19/17	WED	4/26/17	GL	9:05	13:07	4	GL		GL-9	4.1	0	0
818	C	4/19/17	WED	4/26/17	GL	9:15	13:37	15	GL		GL-9	3.4	0	0
821	F	4/19/17	WED		.	.	.	.	.	4/25/17	GL-9		6	1
823	J	4/19/17	WED	4/26/17	GL	9:12	13:32	0	GL		GL-9	3.6	0	0
824	L	4/19/17	WED	4/26/17	GL	9:06	13:10	2	GL		GL-9	3.5	0	0
825	M	4/19/17	WED		.	.	.	.	.	4/25/17	GL-9		6	1
826	N	4/19/17	WED	4/26/17	GL	9:10	13:28	0:00	GL		GL-9	3.4	0	0
827	O	4/19/17	WED	4/26/17	GL	9:11	13:30	0	GL		GL-9	3.5	0	0
829	S	4/19/17	WED	4/26/17	GL	9:08	13:25	17	GL		GL-9	3.7	0	0
830	A	4/19/17	.	.	.	.	.	.	.	4/23/17	GL-14		4	1
831	B	4/19/17	.	.	.	.	.	.	.	4/23/17	GL-14		4	1
832	C	4/19/17	.	.	.	.	.	.	.	4/25/17	GL-14		6	1
833	D	4/19/17	.	.	.	.	.	.	.	4/25/17	GL-14		6	1
834	E	4/19/17	.	.	.	.	.	.	.	4/23/17	GL-14		4	1
835	F	4/19/17	.	.	.	.	.	.	.	4/20/17	GL-14		1	1
836	G	4/19/17	.	.	.	.	.	.	.	4/23/17	GL-14		4	1
837	J	4/19/17	.	.	.	.	.	.	.	4/20/17	GL-14		1	1
838	L	4/19/17	.	.	.	.	.	.	.	4/25/17	GL-14		6	1
839	M	4/19/17	.	.	.	.	.	.	.	4/23/17	GL-14		4	1
841	O	4/19/17	.	.	.	.	.	.	.	4/20/17	GL-14		1	1
843	S	4/19/17	.	.	.	.	.	.	.	4/25/17	GL-14		6	1
844	A	4/21/17	FRI	4/28/17	GL	9:31	13:57	7	GL		GL-11	2.9	0	0
845	B	4/21/17	FRI	4/28/17	GL	9:18	13:34	4	GL		GL-11	2.8	0	0
846	C	4/21/17	FRI	4/28/17	GL	9:32	14:01	0	GL		GL-11	4.2	0	0
847	D	4/21/17	.	.	.	.	.	.	.	4/25/17	GL-11		4	1
848	E	4/21/17	FRI	4/28/17	GL	9:36	14:07	1	GL		GL-11	3.3	0	0
849	F	4/21/17	FRI	4/28/17	GL	9:27	13:51	1	GL		GL-11	3	0	0
850	G	4/21/17	.	.	.	.	.	.	.	4/25/17	GL-11		4	1
851	J	4/21/17	FRI	4/28/17	GL	9:44	14:22	0	GL		GL-11	3.2	0	0
852	L	4/21/17	FRI	4/28/17	GL	9:28	13:53	0	GL		GL-11	3.9	0	0
853	M	4/21/17	FRI	4/28/17	GL	9:16	13:31	19	GL		GL-11	3	0	0
854	N	4/21/17	FRI	4/28/17	GL	9:17	13:32	5	GL		GL-11	2.9	0	0
855	O	4/21/17	FRI	4/28/17	GL	9:42	14:18	1	GL		GL-11	2.6	0	0
857	S	4/21/17	FRI	4/28/17	GL	9:46	14:23	51	GL		GL-11	3.8	0	0
858	A	4/21/17	FRI	4/28/17	GL	9:35	14:05	0	GL		GL-14	4.6	0	0
859	B	4/21/17	FRI	4/28/17	GL	9:33	14:03	1	GL		GL-14	3.5	0	0
860	C	4/21/17	FRI	4/28/17	GL	9:41	14:15	0	GL		GL-14	4.3	0	0
861	D	4/21/17	FRI	4/28/17	GL	9:24	13:43	0	GL		GL-14	4.7	0	0
862	E	4/21/17	FRI	4/28/17	GL	9:37	14:09	2	GL		GL-14	4	0	0
863	F	4/21/17	FRI	4/28/17	GL	9:39	14:14	0	GL		GL-14	4.3	0	0
864	G	4/21/17	FRI	4/28/17	GL	9:25	16:45	38	GL		GL-14	4.6	0	0
865	J	4/21/17	FRI	4/28/17	GL	9:22	13:39	0	GL		GL-14	4.7	0	0
867	M	4/21/17	FRI	4/28/17	GL	9:23	13:41	0	GL		GL-14	4.5	0	0
868	N	4/21/17	FRI	4/28/17	GL	9:34	14:11	0	GL		GL-14	4.7	0	0
869	O	4/21/17	FRI	4/28/17	GL	9:30	13:56	0	GL		GL-14	4.4	0	0
871	S	4/21/17	FRI	4/28/17	GL	9:20	13:37	2	GL		GL-14	4	0	0
872	A	4/21/17	.	.	.	.	.	.	.	4/23/17	GL-14		2	1
874	C	4/21/17	.	.	.	.	.	.	.	4/25/17	GL-14		4	1
875	D	4/21/17	.	.	.	.	.	.	.	4/25/17	GL-14		4	1
876	E	4/21/17	.	.	.	.	.	.	.	4/23/17	GL-14		2	1
877	F	4/21/17	.	.	.	.	.	.	.	4/25/17	GL-14		4	1
878	G	4/21/17	.	.	.	.	.	.	.	4/24/17	GL-14		3	1
879	J	4/21/17	.	.	.	.	.	.	.	4/25/17	GL-14		4	1
880	L	4/21/17	.	.	.	.	.	.	.	4/27/17	GL-14		6	1
881	M	4/21/17	.	.	.	.	.	.	.	4/23/17	GL-14		2	1
882	N	4/21/17	.	.	.	.	.	.	.	4/23/17	GL-14		2	1
883	O	4/21/17	.	.	.	.	.	.	.	4/25/17	GL-14		4	1
886	A	4/24/17	.	.	.	.	.	.	.	4/27/17	GL-12		3	1
887	B	4/24/17	.	.	.	.	.	.	.	4/30/17	GL-12		6	1
888	C	4/24/17	MON	5/1/17	GL	9:32	14:09	1	GL		GL-12	3.6	0	0
889	D	4/24/17	MON	5/1/17	GL	9:41	14:25	0	GL		GL-12	3.7	0	0
890	E	4/24/17	MON	5/1/17	GL	9:38	14:21	0	GL		GL-12	3.6	0	0
892	G	4/24/17	.	.	.	.	.	.	.	4/27/17	GL-12		3	1
894	L	4/24/17	MON	5/1/17	GL	9:44	14:30	0	GL		GL-12	3.6	0	0
895	M	4/24/17	MON	5/1/17	GL	9:37	14:18	1	GL		GL-12	4.2	0	0
896	N	4/24/17	MON	5/1/17	GL	9:42	14:28	0	GL		GL-12	4	0	0
897	O	4/24/17	.	.	.	.	.	.	.	4/27/17	GL-12		3	1
899	S	4/24/17	MON	5/1/17	GL	9:35	14:13	9	GL		GL-12	3.4	0	0
900	A	4/24/17	.	.	.	.	.	.	.	4/27/17	GL-14		3	1
901	B	4/24/17	.	.	.	.	.	.	.	4/25/17	GL-14		1	1
902	C	4/24/17	.	.	.	.	.	.	.	4/27/17	GL-14		3	1
903	D	4/24/17	.	.	.	.	.	.	.	4/25/17	GL-14		1	1
904	E	4/24/17	.	.	.	.	.	.	.	4/27/17	GL-14		3	1
905	F	4/24/17	.	.	.	.	.	.	.	4/25/17	GL-14		1	1
906	G	4/24/17	.	.	.	.	.	.	.	4/27/17	GL-14		3	1
907	J	4/24/17	.	.	.	.	.	.	.	4/27/17	GL-14		3	1
908	L	4/24/17	.	.	.	.	.	.	.	4/25/17	GL-14		1	1
909	M	4/24/17	.	.	.	.	.	.	.	4/30/17	GL-14		6	1
910	N	4/24/17	.	.	.	.	.	.	.	4/30/17	GL-14		6	1
911	O	4/24/17	.	.	.	.	.	.	.	4/27/17	GL-14		3	1
913	S	4/24/17	.	.	.	.	.	.	.	4/25/17	GL-14		1	1
914	A	4/24/17	.	.	.	.	.	.	.	4/27/17	GL-9		3	1
915	B	4/24/17	MON	5/1/17	GL	9:31	14:34	0	GL		GL-9	2.9	0	0
916	C	4/24/17	MON	5/1/17	GL	9:31	14:07	6	GL		GL-9	3.7	0	0
917	D	4/24/17	.	.	.	.	.	.	.	4/30/17	GL-9		6	1
919	F	4/24/17	MON	5/1/17	GL	9:33	14:12	0	GL		GL-9	2.9	0	0
920	G	4/24/17	MON	5/1/17	GL	9:28	14:00	10	GL		GL-9	3.6	0	0
921	J	4/24/17	MON	5/1/17	GL	9:30	14:04	0	GL		GL-9	3.6	0	0
922	L	4/24/17	MON	5/1/17	GL	9:40	14:24	12	GL		GL-9	3.1	0	0
923	M	4/24/17	.	.	.	.	.	.	.	4/30/17	GL-9		6	1
924	N	4/24/17	MON	5/1/17	GL	9:48	14:37	3	GL		GL-9	2.9	0	0
927	S	4/24/17	MON	5/1/17	GL	9:27	13:58	91	GL		GL-9	4.1	0	0
928	A	4/26/17	.	.	.	.	.	.	.	4/27/17	GL-14		1	1
929	B	4/26/17	.	.	.	.	.	.	.	4/27/17	GL-14		1	1
930	C	4/26/17	.	.	.	.	.	.	.	4/27/17	GL-14		1	1
931	D	4/26/17	.	.	.	.	.	.	.	5/1/17	GL-14		5	1
932	E	4/26/17	.	.	.	.	.	.	.	5/1/17	GL-14		5	1
933	F	4/26/17	.	.	.	.	.	.	.	4/27/17	GL-14		1	1
934	G	4/26/17	.	.	.	.	.	.	.	4/30/17	GL-14		4	1
935	J	4/26/17	.	.	.	.	.	.	.	4/27/17	GL-14		1	1
936	L	4/26/17	.	.	.	.	.	.	.	4/27/17	GL-14		1	1
937	M	4/26/17	.	.	.	.	.	.	.	4/30/17	GL-14		4	1
938	N	4/26/17	.	.	.	.	.	.	.	5/1/17	GL-14		5	1
939	O	4/26/17	.	.	.	.	.	.	.	4/27/17	GL-14		1	1
941	S	4/26/17	.	.	.	.	.	.	.	4/27/17	GL-14		1	1
942	A	4/26/17	.	.	.	.	.	.	.	4/30/17	GL-9		4	1
943	B	4/26/17	.	.	.	.	.	.	.	4/30/17	GL-9		4	1
944	C	4/26/17	WED	5/3/17	GL	9:10	13:10	30	GL		GL-9	3.7	0	0
945	D	4/26/17	WED	5/3/17	GL	9:24	13:26	0	GL		GL-9	4	0	0
946	E	4/26/17	WED	5/3/17	GL	9:18	13:20	11	GL		GL-9	3.6	0	0
947	F	4/26/17	WED	5/3/17	GL	9:23	13:24	8	GL		GL-9	3.1	0	0
948	G	4/26/17	WED	5/3/17	GL	9:14	13:15	84	GL		GL-9	4.3	0	0
950	L	4/26/17	WED	5/3/17	GL	9:16	13:18	0	GL		GL-9	4.6	0	0
953	O	4/26/17	WED	5/3/17	GL	9:12	13:12	14	GL		GL-9	3.1	0	0
954	S	4/26/17	WED	5/3/17	GL	9:13	13:14	78	GL		GL-9	2.7	0	0
955	A	4/28/17	FRI	5/5/17	GL	9:32	13:19	9	GL		GL-9	2.8	0	0
956	B	4/28/17	.	.	.	.	.	.	.	5/2/17	GL-9		4	1
957	C	4/28/17	FRI	5/5/17	GL	9:31	13:17	15	GL		GL-9	3.8	0	0
959	E	4/28/17	FRI	5/5/17	GL	9:33	13:22	1/0/00	GL		GL-9	3.2	0	0
961	G	4/28/17	FRI	5/5/17	GL	928	13:12	86	GL		GL-9	3.3	0	0
963	L	4/28/17	FRI	5/5/17	GL	9:29	13:14	6	GL		GL-9	3.7	0	0
964	M	4/28/17	FRI	5/5/17	GL	9:37	13:39	0	GL		GL-9	2.8	0	0
965	N	4/28/17	FRI	5/5/17	GL	9:38	13:40	0	GL		GL-9	2.9	0	0
968	A	4/28/17	.	.	.	.	.	.	.	5/4/17	GL-12		6	1
969	B	4/28/17	FRI	5/5/17	GL	9:15	12:47	0	GL		GL-12	3.6	0	0
970	C	4/28/17	.	.	.	.	.	.	.	5/4/17	GL-12		6	1
971	D	4/28/17	FRI	5/5/17	GL	9:27	13:09	3	GL		GL-12	4.3	0	0
972	E	4/28/17	.	.	.	.	.	.	.	5/4/17	GL-12		6	1
973	F	4/28/17	FRI	5/5/17	GL	9:29	13:42	0	GL		GL-12	4.2	0	0
974	G	4/28/17	FRI	5/5/17	GL	9:23	13:02	24	GL		GL-12	4.2	0	0
975	J	4/28/17	.	.	.	.	.	.	.	5/4/17	GL-12		6	1
976	L	4/28/17	.	.	.	.	.	.	.	5/4/17	GL-12		6	1
977	M	4/28/17	FRI	5/5/17	GL	9:25	13:06	0	GL		GL-12	3.5	0	0
978	N	4/28/17	.	.	.	.	.	.	.	5/4/17	GL-12		6	1
979	O	4/28/17	FRI	5/5/17	GL	9:35	13:24	0	GL		GL-12	4.1	0	0
980	S	4/28/17	FRI	5/5/17	GL	9:16	12:51	32	GL		GL-12	4.2	0	0
983	C	4/28/17	FRI	5/5/17	GL	9:24	13:05	48	GL		GL-11	2.6	0	0
984	D	4/28/17	FRI	5/5/17	GL	9:21	13:00	0	GL		GL-11	2.8	0	0
985	E	4/28/17	FRI	5/5/17	GL	9:13	12:46	0	GL		GL-11	3.2	0	0
987	G	4/28/17	FRI	5/5/17	GL	9:19	12:55	53	GL		GL-11	3	0	0
990	M	4/28/17	FRI	5/5/17	GL	9:20	12:57	0	GL		GL-11	3.8	0	0
993	S	4/28/17	FRI	5/5/17	GL	9:17	12:52	18	GL		GL-11	3.6	0	0
995	B	6/5/17	MON	6/12/17	GL	8:43	12:57	0	GL		GL-9	4	0	0
997	D	6/5/17	.	.	.	.	.	.	.	6/8/17			3	1
999	F	6/5/17	MON	6/12/17	GL	8:41	12:56	0	GL		GL-9	4	0	0
1000	G	6/5/17	MON	6/12/17	GL	9:05	13:38	7	GL		GL-9	3.7	0	0
1001	J	6/5/17	MON	6/12/17	GL	9:02	13:33	0	GL		GL-9	3.4	0	0
1002	L	6/5/17	MON	6/12/17	GL	8:45	13:00	11	GL		GL-9	3	0	0
1005	O	6/5/17	MON	6/12/17	GL	8:35	12:42	0	GL		GL-9	2.7	0	0
1008	B	6/5/17	MON	6/12/17	GL	8:34	12:39	0	GL		GL-16	3.9	0	0
1009	C	6/5/17	MON	6/12/17	GL	8:52	13:15	2	GL		GL-16	3.5	0	0
1010	D	6/5/17	MON	6/12/17	GL	8:48	13:05	1	GL		GL-16	3.9	0	0
1011	E	6/5/17	MON	6/12/17	GL	8:54	13:17	0	GL		GL-16	3.9	0	0
1012	F	6/5/17	MON	6/12/17	GL	8:49	13:12	0	GL		GL-16	3.6	0	0
1013	G	6/5/17	MON	6/12/17	GL	8:42	12:50	8	GL		GL-16	3.8	0	0
1014	J	6/5/17	MON	6/12/17	GL	8:29	12:29	0	GL		GL-16	3.8	0	0
1015	L	6/5/17	MON	6/12/17	GL	8:30	12:32	0	GL		GL-16	4.1	0	0
1016	M	6/5/17	.	.	.	.	.	.	.	6/10/17	GL-16		5	1
1017	N	6/5/17	.	.	.	.	.	.	.	6/10/17	GL-16		5	1
1019	S	6/5/17	MON	6/12/17	GL	8:03	12:44	0	GL		GL-16	3.4	0	0
1021	B	6/5/17	MON	6/12/17	GL	9:08	13:44	0	GL		GL-18	3.5	0	0
1022	C	6/5/17	MON	6/12/17	GL	8:55	13:20	1	GL		GL-18	4.3	0	0
1023	D	6/5/17	MON	6/12/17	GL	9:10	13:46	0	GL		GL-18	3.7	0	0
1025	F	6/5/17	MON	6/12/17	GL	8:46	13:02	0	GL		GL-18	3.6	0	0
1027	J	6/5/17	MON	6/12/17	GL	9:02	13:41	0	GL		GL-18	3.8	0	0
1028	L	6/5/17	MON	6/12/17	GL	9:16	13:53	0	GL		GL-18	3.8	0	0
1029	M	6/5/17	MON	6/12/17	GL	9:12	13:48	0	GL		GL-18	3.8	0	0
1032	S	6/5/17	MON	6/12/17	GL	9:03	13:35	2	GL		GL-18	3.8	0	0
1033	A	6/5/17	.	.	.	.	.	.	.	6/8/17	GL-17		3	1
1034	B	6/5/17	MON	6/12/17	GL	8:38	12:49	0	GL		GL-17	3.5	0	0
1035	C	6/5/17	MON	6/12/17	GL	9:00	13:29	0	GL		GL-17	3.8	0	0
1036	D	6/5/17	.	.	.	.	.	.	.	6/8/17	GL-17		3	1
1037	E	6/5/17	MON	6/12/17	GL	8:37	13:23	0	GL		GL-17	4.3	0	0
1038	F	6/5/17	MON	6/12/17	GL	9:13	13:49	0	GL		GL-17	4.5	0	0
1039	G	6/5/17	MON	6/12/17	GL	8:51	13:07	3	GL		GL-17	3.9	0	0
1040	J	6/5/17	MON	6/12/17	GL	8:31	12:35	0	GL		GL-17	3.8	0	0
1041	L	6/5/17	MON	6/12/17	GL	8:22	12:24	0	GL		GL-17	4.1	0	0
1042	M	6/5/17	MON	6/12/17	GL	8:39	12:54	5	GL		GL-17	3.7	0	0
1043	N	6/5/17	MON	6/12/17	GL	8:32	12:36	0	GL		GL-17	3.8	0	0
1044	O	6/5/17	MON	6/12/17	GL	8:24	12:25	0	GL		GL-17	4.6	0	0
1045	S	6/5/17	MON	6/12/17	GL	8:58	13:26	3	GL		GL-17	3.5	0	0
1046	A	6/7/17	WED	6/14/17	GL	9:14	13:42	0	GL		GL-18	4.5	0	0
1047	B	6/7/17	WED	6/14/17	GL	8:43	12:46	1	GL		GL-18	3.5	0	0
1048	C	6/7/17	WED	6/14/17	GL	9:09	13:34	1	GL		GL-18	3.7	0	0
1049	D	6/7/17	WED	6/14/17	GL	9:12	13:39	2	GL		GL-18	4	0	0
1050	E	6/7/17	WED	6/14/17	GL	8:50	13:02	1	GL		GL-18	4	0	0
1051	F	6/7/17	WED	6/14/17	GL	8:55	13:12	0	GL		GL-18	3.8	0	0
1052	G	6/7/17	.	.	.	.	.	.	.	6/13/17	GL-18		6	1
1053	J	6/7/17	WED	6/14/17	GL	9:11	13:36	3	GL		GL-18	3.5	0	0
1054	L	6/7/17	WED	6/14/17	GL	8:39	12:38	0	GL		GL-18	4.4	0	0
1055	M	6/7/17	WED	6/14/17	GL	8:49	13:00	3	GL		GL-18	3.5	0	0
1056	N	6/7/17	WED	6/14/17	GL	9:08	13:31	0	GL		GL-18	3.7	0	0
1058	S	6/7/17	WED	6/14/17	GL	9:18	13:51	26	GL		GL-18	4.5	0	0
1059	A	6/7/17	WED	6/14/17	GL	8:45	12:49	0	GL		GL-17	3.6	0	0
1060	B	6/7/17	WED	6/14/17	GL	8:42	12:43	0	GL		GL-17	4	0	0
1061	C	6/7/17	WED	6/14/17	GL	8:54	13:09	0	GL		GL-17	4.1	0	0
1062	D	6/7/17	WED	6/14/17	GL	8:35	12:32	0	GL		GL-17	4	0	0
1063	E	6/7/17	WED	6/14/17	GL	8:41	12:41	1	GL		GL-17	4.2	0	0
1064	F	6/7/17	WED	6/14/17	GL	8:27	12:36	1	GL		GL-17	4.1	0	0
1065	G	6/7/17	WED	6/14/17	GL	8:47	12:53	2	GL		GL-17	3.9	0	0
1066	J	6/7/17	WED	6/14/17	GL	8:58	13:16	0	GL		GL-17	4.4	0	0
1067	L	6/7/17	WED	6/14/17	GL	8:52	13:05	0	GL		GL-17	4	0	0
1068	M	6/7/17	.	.	.	.	.	.	.	6/10/17	GL-17		3	1
1069	N	6/7/17	WED	6/14/17	GL	9:02	13:20	0	GL		GL-17	4.5	0	0
1070	O	6/7/17	.	.	.	.	.	.	.	6/12/17	GL-17		5	1
1071	S	6/7/17	WED	6/14/17	GL	8:29	12:26	0	GL		GL-17	3.8	0	0
1072	A	6/7/17	WED	6/14/17	GL	8:27	12:23	0	GL		GL-16	3.8	0	0
1073	B	6/7/17	WED	6/14/17	GL	8:57	13:13	0	GL		GL-16	3.5	0	0
1074	C	6/7/17	WED	6/14/17	GL	9:21	13:56	0	GL		GL-16	3.8	0	0
1075	D	6/7/17	WED	6/14/17	GL	9:05	13:26	0	GL		GL-16	3.6	0	0
1076	E	6/7/17	WED	6/14/17	GL	9:16	13:48	1	GL		GL-16	3.7	0	0
1077	F	6/7/17	.	.	.	.	.	.	.	6/10/17	GL-16		3	1
1078	G	6/7/17	WED	6/14/17	GL	8:31	12:29	32	GL		GL-16	3.8	0	0
1079	J	6/7/17	WED	6/14/17	GL	9:04	13:24	0	GL		GL-16	3.8	0	0
1080	L	6/7/17	WED	6/14/17	GL	9:07	13:29	0	GL		GL-16	3.7	0	0
1081	M	6/7/17	WED	6/14/17	GL	9:19	13:53	1	GL		GL-16	3.6	0	0
1083	O	6/7/17	WED	6/14/17	GL	8:53	13:08	0	GL		GL-16	3.3	0	0
1084	S	6/7/17	WED	6/14/17	GL	9:15	13:45	3	GL		GL-16	3.8	0	0
1086	B	6/12/17	.	.	.	.	.	.	.	6/18/17	GL-18		6	1
1087	C	6/12/17	MON	6/19/17	GL	10:21	15:00	2	GL		GL-18	3.5	0	0
1089	E	6/12/17	MON	6/19/17	GL	10:17	14:53	0	GL		GL-18	3.2	0	0
1091	G	6/12/17	.	.	.	.	.	.	.	6/18/17	GL-18	4.1	6	1
1092	J	6/12/17	MON	6/19/17	GL	10:06	14:34	1	GL		GL-18	3.5	0	0
1094	M	6/12/17	MON	6/19/17	GL	10:14	14:50	0	GL		GL-18	4.6	0	0
1095	N	6/12/17	MON	6/19/17	GL	10:19	14:56	0	GL		GL-18	3.7	0	0
1096	O	6/12/17	MON	6/19/17	GL	10:28	15:08	2	GL		GL-18	4.2	0	0
1097	S	6/12/17	MON	6/19/17	GL	10:15	14:51	64	GL		GL-18	3.2	0	0
1099	B	6/12/17	MON	6/19/17	GL	10:26	15:04	0	GL		GL-17	3.6	0	0
1100	C	6/12/17	MON	6/19/17	GL	10:10	14:42	0	GL		GL-17	3.8	0	0
1101	D	6/12/17	.	.	.	.	.	.	.	6/13/17	GL-17		1	1
1102	E	6/12/17	MON	6/19/17	GL	10:31	15:10	0	GL		GL-17	4.1	0	0
1103	F	6/12/17	MON	6/19/17	GL	10:12	14:46	0	GL		GL-17	3.9	0	0
1104	G	6/12/17	MON	6/19/17	GL	10:23	15:02	45	GL		GL-17	3.6	0	0
1105	J	6/12/17	MON	6/19/17	GL	10:07	14:37	1	GL		GL-17	3.5	0	0
1106	L	6/12/17	.	.	.	.	.	.	.	6/18/17	GL-17		6	1
1107	M	6/12/17	.	.	.	.	.	.	.	6/13/17	GL-17		1	1
1108	N	6/12/17	MON	6/19/17	GL	10:09	14:40	0	GL		GL-17	3.8	0	0
1110	S	6/12/17	MON	6/19/17	GL	10:33	15:13	15	GL		GL-17	3.9	0	0
